# Supplementary material for: Prediction of Sinorhizobium meliloti sRNA genes and experimental detection in strain 2011
Source: BMC Genomics. 2008 Sep 16;9:416. doi: 10.1186/1471-2164-9-416 (PMC2573895; doi:10.1186/1471-2164-9-416)
Supplement: Additional file 1 — Crude sRNApredictHT predictions on S. meliloti 1021 genome. Direct output of the sRNAPredictHT algorithm applied to the complete set of S. meliloti 1021 chromosomal IgRs. [file 1471-2164-9-416-S1.xls]

## Sheet: Sheet1
sRNAName	UpORFnumber	UpORFname	UpORFdir.	distUpORF	sRNAstart	end	dirsRNA	lensRNA	distDnORF	DnORFdir.	DnORFnumber	DnORFname	sRNAtype	BLASTscore	BLASTexpect	TermType	BLASTpartner	NumSearchesPredicted	QRNA?	homologues of known sRNAs?
~
Candidate_1_NC_003047	SMc04446	HISTIDINE KINASE SENSORY TRANSMEMBRANE	<<<	100	51140	51203	>>>	63	215	<<<	SMc02560	TRANSCRIPTIONAL REGULATORY PROTEIN	candidate	298	7.8e-08	R	158<>195<>275<>276<>280	5	RNA	Nitrobacter_winogradskyi_Nb-255<>Rhizobium_etli_CFN_42<>Rhizobium_leguminosarum_bv_viciae_3841<>Rhizobium_leguminosarum_bv_viciae_3841<>Rhizobium_leguminosarum_bv_viciae_3841
Candidate_2_NC_003047	SMc02589	hypothetical protein	<<<	445	81476	81548	>>>	72	218	>>>	trRNA	trRNA	candidate	304	8.9e-08	R	39<>40<>50<>51<>53<>54<>69<>70<>137<>138<>181<>182<>195<>251<>276	15	RNA	Agrobacterium_tumefaciens_C58_Cereon<>Agrobacterium_tumefaciens_C58_Cereon<>Agrobacterium_tumefaciens_C58_UWash<>Agrobacterium_tumefaciens_C58_UWash<>Brucella_melitensis<>Brucella_melitensis<>Brucella_suis_1330<>Brucella_suis_1330<>Brucella_abortus_9-941<>Brucella_abortus_9-941<>Brucella_melitensis_biovar_Abortus<>Brucella_melitensis_biovar_Abortus<>Rhizobium_etli_CFN_42<>Mesorhizobium_BNC1<>Rhiz…
Candidate_3_NC_003047	SMc01722	GTP-binding protein	<<<	80	480211	480283	>>>	72	198	<<<	SMc01721	putative inner membrane protein translo	candidate	325	6.1e-09	R	17<>195<>275<>276<>280	5	RNA	Mesorhizobium_loti<>Rhizobium_etli_CFN_42<>Rhizobium_leguminosarum_bv_viciae_3841<>Rhizobium_leguminosarum_bv_viciae_3841<>Rhizobium_leguminosarum_bv_viciae_3841
Candidate_4_NC_003047	SMc00564	PUTATIVE TRANSPORT PROTEIN TRANSMEMBRAN	>>>	60	1235922	1235987	>>>	65	120	<<<	SMc00565	50S ribosomal protein L9	candidate	334	3.6e-09	R	17<>158<>195<>226<>275<>276<>280	7	RNA	Mesorhizobium_loti<>Nitrobacter_winogradskyi_Nb-255<>Rhizobium_etli_CFN_42<>Nitrobacter_hamburgensis_X14<>Rhizobium_leguminosarum_bv_viciae_3841<>Rhizobium_leguminosarum_bv_viciae_3841<>Rhizobium_leguminosarum_bv_viciae_3841
Candidate_5_NC_003047	SMc01933	hypothetical protein	<<<	167	1398272	1398302	>>>	30	512	>>>	SMc01934	prolyl-tRNA synthetase	candidate	719	3.9e-27	R	39<>195<>276	3	RNA	Agrobacterium_tumefaciens_C58_Cereon<>Rhizobium_etli_CFN_42<>Rhizobium_leguminosarum_bv_viciae_3841
Candidate_6_NC_003047	SMc01264	hypothetical protein	<<<	9	1512887	1512956	>>>	69	76	<<<	SMc01263	hypothetical protein	candidate	280	8.5e-07	R	276	1	-	Rhizobium_leguminosarum_bv_viciae_3841
Candidate_7_NC_003047	SMc00998	CONSERVED HYPOTHETICAL SIGNAL PEPTIDE P	<<<	621	1526084	1526136	>>>	52	182	<<<	SMc00999	hypothetical protein	candidate	331	8.4e-09	R	39<>40<>50<>51<>195<>276	6	RNA	Agrobacterium_tumefaciens_C58_Cereon<>Agrobacterium_tumefaciens_C58_Cereon<>Agrobacterium_tumefaciens_C58_UWash<>Agrobacterium_tumefaciens_C58_UWash<>Rhizobium_etli_CFN_42<>Rhizobium_leguminosarum_bv_viciae_3841
Candidate_8_NC_003047	SMc02050	trigger factor	>>>	93	1670186	1670244	>>>	58	134	<<<	SMc02049	glycine dehydrogenase	candidate	326	5.5e-09	R	17<>195<>275<>276<>280	5	RNA	Mesorhizobium_loti<>Rhizobium_etli_CFN_42<>Rhizobium_leguminosarum_bv_viciae_3841<>Rhizobium_leguminosarum_bv_viciae_3841<>Rhizobium_leguminosarum_bv_viciae_3841
Candidate_9_NC_003047	SMc00295	hypothetical protein	<<<	36	1867958	1868021	>>>	63	111	>>>	SMc00296	POLY3-HYDROXYBUTYRATE POLYMERASE PROTEI	candidate	270	2.5e-06	R	17<>275<>276<>280	4	RNA	Mesorhizobium_loti<>Rhizobium_leguminosarum_bv_viciae_3841<>Rhizobium_leguminosarum_bv_viciae_3841<>Rhizobium_leguminosarum_bv_viciae_3841
Candidate_10_NC_003047	SMc00530	hypothetical protein	<<<	73	1879945	1880005	>>>	60	20	<<<	SMc00529	PUTATIVE PYRIDOXAL-PHOSPHATE-DEPENDENT	candidate	183	4.8e-10	R	50<>276	2	RNA	Agrobacterium_tumefaciens_C58_UWash<>Rhizobium_leguminosarum_bv_viciae_3841
Candidate_11_NC_003047	SMc04305	adenosylcobinamide kinase	<<<	115	2122493	2122709	>>>	216	541	>>>	SMc04306	hypothetical protein	candidate	700	2.2e-26	R	195<>276	2	-	Rhizobium_etli_CFN_42<>Rhizobium_leguminosarum_bv_viciae_3841
Candidate_12_NC_003047	SMc01836	hypothetical protein	>>>	65	2660453	2660516	>>>	63	233	<<<	SMc01837	UREASE ALPHA SUBUNIT PROTEIN	candidate	331	2.5e-09	R	17<>195<>275<>276<>280	5	RNA	Mesorhizobium_loti<>Rhizobium_etli_CFN_42<>Rhizobium_leguminosarum_bv_viciae_3841<>Rhizobium_leguminosarum_bv_viciae_3841<>Rhizobium_leguminosarum_bv_viciae_3841
Candidate_13_NC_003047	SMc02031	PUTATIVE PERMEASE PROTEIN	<<<	8	2736931	2737078	>>>	147	-34	<<<	SMc02032	PUTATIVE ATP-BINDING ABC TRANSPORTER PR	candidate	347	8.6e-10	R	40<>51<>158<>184<>226	5	RNA	Agrobacterium_tumefaciens_C58_Cereon<>Agrobacterium_tumefaciens_C58_UWash<>Nitrobacter_winogradskyi_Nb-255<>Rhodospirillum_rubrum_ATCC_11170<>Nitrobacter_hamburgensis_X14
Candidate_14_NC_003047	SMc02451	PUTATIVE OUTER MEMBRANE PROTEIN	<<<	77	2833716	2833829	>>>	113	54	>>>	SMc04458	translocase	candidate	417	4.5e-13	R	17<>51<>195<>276	4	-	Mesorhizobium_loti<>Agrobacterium_tumefaciens_C58_UWash<>Rhizobium_etli_CFN_42<>Rhizobium_leguminosarum_bv_viciae_3841
Candidate_15_NC_003047	SMc00679	PUTATIVE TRANSCRIPTION REGULATOR PROTEI	>>>	193	2897569	2897631	>>>	62	114	<<<	SMc00678	PUTATIVE TRANSCRIPTION REGULATOR PROTEI	candidate	258	6.8e-06	R	17<>39<>50<>195<>275<>276<>280	7	RNA	Mesorhizobium_loti<>Agrobacterium_tumefaciens_C58_Cereon<>Agrobacterium_tumefaciens_C58_UWash<>Rhizobium_etli_CFN_42<>Rhizobium_leguminosarum_bv_viciae_3841<>Rhizobium_leguminosarum_bv_viciae_3841<>Rhizobium_leguminosarum_bv_viciae_3841
Candidate_16_NC_003047	SMc02471	PUTATIVE PERIPLASMIC BINDING ABC TRANSP	<<<	15	3326628	3326659	>>>	31	184	>>>	SMc02470	PUTATIVE TRANSCRIPTION REGULATOR PROTEI	candidate	290	3e-07	R	276	1	-	Rhizobium_leguminosarum_bv_viciae_3841
Candidate_17_NC_003047	SMc03262	HYPOTHETICAL/UNKNOWN PROTEIN	<<<	47	3377911	3377967	>>>	56	962	>>>	SMc03263	HYPOTHETICAL/UNKNOWN PROTEIN	candidate	464	7.8e-15	R	190<>277	2	COD	Xanthomonas_oryzae_MAFF_311018<>Rhizobium_leguminosarum_bv_viciae_3841
Candidate_18_NC_003047	SMc03785	dinucleoside polyphosphate hydrolase	>>>	99	3451350	3451434	>>>	84	31	<<<	SMc03786	PROBABLE BACTERIOFERRITIN (BFR) (CYTOCH	candidate	267	2.5e-06	R	17<>195<>199<>251<>276	5	RNA	Mesorhizobium_loti<>Rhizobium_etli_CFN_42<>Rhizobium_etli_CFN_42<>Mesorhizobium_BNC1<>Rhizobium_leguminosarum_bv_viciae_3841
Candidate_19_NC_003047	SMc03812	PUTATIVE OXIDOREDUCTASE PROTEIN	<<<	172	3479801	3479861	>>>	60	289	<<<	SMc03813	PUTATIVE PERIPLASMIC BINDING ABC TRANSP	candidate	303	8e-08	R	195<>275<>276<>280	4	RNA	Rhizobium_etli_CFN_42<>Rhizobium_leguminosarum_bv_viciae_3841<>Rhizobium_leguminosarum_bv_viciae_3841<>Rhizobium_leguminosarum_bv_viciae_3841
Candidate_20_NC_003047	SMc03812	PUTATIVE OXIDOREDUCTASE PROTEIN	<<<	274	3479903	3479963	>>>	60	187	<<<	SMc03813	PUTATIVE PERIPLASMIC BINDING ABC TRANSP	candidate	318	1.7e-08	R	195<>275<>276<>280	4	RNA	Rhizobium_etli_CFN_42<>Rhizobium_leguminosarum_bv_viciae_3841<>Rhizobium_leguminosarum_bv_viciae_3841<>Rhizobium_leguminosarum_bv_viciae_3841
Candidate_21_NC_003047	SMc03872	hypothetical protein	>>>	94	3538335	3538414	<<<	79	91	<<<	SMc03873	RNA polymerase sigma factor	candidate	321	1.2e-08	R	17<>195<>275<>276<>280	5	RNA	Mesorhizobium_loti<>Rhizobium_etli_CFN_42<>Rhizobium_leguminosarum_bv_viciae_3841<>Rhizobium_leguminosarum_bv_viciae_3841<>Rhizobium_leguminosarum_bv_viciae_3841
Candidate_22_NC_003047	SMc03282	PUTATIVE TRANSPOSASE NUMBER 1 FOR INSER	<<<	24	3397485	3397600	<<<	115	106	>>>	SMc03283	PUTATIVE TRANSPOSASE FOR INSERTION SEQU	candidate	401	4.2e-12	R	17	1	RNA	Mesorhizobium_loti
Candidate_23_NC_003047	trRNA	trRNA	<<<	218	3214560	3214634	<<<	74	262	<<<	SMc03122	PUTATIVE TRANSCRIPTION REGULATOR PROTEI	candidate	304	2.8e-08	R	39<>40<>50<>51<>53<>54<>69<>70<>137<>138<>181<>182<>195<>251<>276	15	RNA	Agrobacterium_tumefaciens_C58_Cereon<>Agrobacterium_tumefaciens_C58_Cereon<>Agrobacterium_tumefaciens_C58_UWash<>Agrobacterium_tumefaciens_C58_UWash<>Brucella_melitensis<>Brucella_melitensis<>Brucella_suis_1330<>Brucella_suis_1330<>Brucella_abortus_9-941<>Brucella_abortus_9-941<>Brucella_melitensis_biovar_Abortus<>Brucella_melitensis_biovar_Abortus<>Rhizobium_etli_CFN_42<>Mesorhizobium_BNC1<>Rhiz…
Candidate_24_NC_003047	SMc03152	hypothetical protein	<<<	122	3111154	3111268	<<<	114	4	<<<	SMc03153	keto-hydroxyglutarate-aldolase/keto-deo	candidate	269	1.3e-06	R	158	1	-	Nitrobacter_winogradskyi_Nb-255
Candidate_25_NC_003047	SMc00640	phosphoserine aminotransferase	<<<	20	2938102	2938197	<<<	95	21	<<<	SMc00639	PUTATIVE HEAT RESISTANT AGGLUTININ 1 SI	candidate	282	7.4e-07	R	195<>276	2	-	Rhizobium_etli_CFN_42<>Rhizobium_leguminosarum_bv_viciae_3841
Candidate_26_NC_003047	trRNA	trRNA	<<<	218	2811706	2811780	<<<	74	389	>>>	SMc02432	hypothetical protein	candidate	304	6.6e-08	R	39<>40<>50<>51<>53<>54<>69<>70<>137<>138<>181<>182<>195<>251<>276	15	RNA	Agrobacterium_tumefaciens_C58_Cereon<>Agrobacterium_tumefaciens_C58_Cereon<>Agrobacterium_tumefaciens_C58_UWash<>Agrobacterium_tumefaciens_C58_UWash<>Brucella_melitensis<>Brucella_melitensis<>Brucella_suis_1330<>Brucella_suis_1330<>Brucella_abortus_9-941<>Brucella_abortus_9-941<>Brucella_melitensis_biovar_Abortus<>Brucella_melitensis_biovar_Abortus<>Rhizobium_etli_CFN_42<>Mesorhizobium_BNC1<>Rhiz…
Candidate_27_NC_003047	SMc02033	PUTATIVE PERIPLASMIC BINDING PROTEIN	<<<	328	2740178	2740369	<<<	191	0	<<<	SMc02034	PUTATIVE OXIDOREDUCTASE PROTEIN	candidate	385	1.1e-11	R	276	1	-	Rhizobium_leguminosarum_bv_viciae_3841
Candidate_28_NC_003047	SMc01561	PUTATIVE TRANSMEMBRANE PROTEIN	<<<	281	2501270	2501339	<<<	69	17	<<<	SMc01562	hypothetical protein	candidate	251	9.4e-06	R	195<>276	2	-	Rhizobium_etli_CFN_42<>Rhizobium_leguminosarum_bv_viciae_3841
Candidate_29_NC_003047	SMc01656	PUTATIVE ALDEHYDE DEHYDROGENASE PROTEIN	>>>	149	2454925	2455032	<<<	107	45	>>>	SMc01657	PUTATIVE FERRICHROME-IRON RECEPTOR PREC	candidate	314	7.9e-10	R	276	1	-	Rhizobium_leguminosarum_bv_viciae_3841
Candidate_30_NC_003047	SMc01652	PUTATIVE ABC TRANSPORTER PROTEIN	>>>	96	2450465	2450525	<<<	60	2	>>>	SMc01653	PUTATIVE ATP-BINDING ABC TRANSPORTER PR	candidate	166	3.9e-07	R	195<>199<>200<>276<>283	5	RNA	Rhizobium_etli_CFN_42<>Rhizobium_etli_CFN_42<>Rhizobium_etli_CFN_42<>Rhizobium_leguminosarum_bv_viciae_3841<>Rhodopseudomonas_palustris_BisA53
Candidate_31_NC_003047	SMc04455	acetolactate synthase II large subunit	>>>	170	2380723	2380785	<<<	62	262	<<<	SMc01573	hypothetical protein	candidate	318	1.7e-08	R	17<>195<>275<>276<>280	5	RNA	Mesorhizobium_loti<>Rhizobium_etli_CFN_42<>Rhizobium_leguminosarum_bv_viciae_3841<>Rhizobium_leguminosarum_bv_viciae_3841<>Rhizobium_leguminosarum_bv_viciae_3841
Candidate_32_NC_003047	SMc01879	hypothetical protein	>>>	54	2327675	2327741	<<<	66	180	<<<	SMc01878	DNA ligase	candidate	324	3e-09	R	17<>64<>195<>275<>276<>280	6	RNA	Mesorhizobium_loti<>Xanthomonas_citri<>Rhizobium_etli_CFN_42<>Rhizobium_leguminosarum_bv_viciae_3841<>Rhizobium_leguminosarum_bv_viciae_3841<>Rhizobium_leguminosarum_bv_viciae_3841
Candidate_33_NC_003047	SMc04453	hypothetical protein	<<<	804	2321100	2321227	<<<	127	338	>>>	SMc01885	PUTATIVE AMINOPEPTIDASE P PROTEIN	candidate	331	2.4e-06	R	195	1	RNA	Rhizobium_etli_CFN_42
Candidate_34_NC_003047	SMc01452	hypothetical protein	>>>	74	2292818	2292896	<<<	78	323	>>>	SMc01453	PROBABLE TRANSPOSASE PROTEIN	candidate	344	8.4e-10	R	17<>195<>275<>276<>280	5	RNA	Mesorhizobium_loti<>Rhizobium_etli_CFN_42<>Rhizobium_leguminosarum_bv_viciae_3841<>Rhizobium_leguminosarum_bv_viciae_3841<>Rhizobium_leguminosarum_bv_viciae_3841
Candidate_35_NC_003047	SMc04174	HYPOTHETICAL SIGNAL PEPTIDE PROTEIN	<<<	341	2164303	2164365	<<<	62	202	>>>	SMc04175	PUTATIVE TRANSMEMBRANE PROTEIN	candidate	312	2.3e-08	R	275<>276<>280	3	RNA	Rhizobium_leguminosarum_bv_viciae_3841<>Rhizobium_leguminosarum_bv_viciae_3841<>Rhizobium_leguminosarum_bv_viciae_3841
Candidate_36_NC_003047	SMc04174	HYPOTHETICAL SIGNAL PEPTIDE PROTEIN	<<<	238	2164200	2164262	<<<	62	305	>>>	SMc04175	PUTATIVE TRANSMEMBRANE PROTEIN	candidate	309	4.5e-08	R	17<>275<>276<>280	4	RNA	Mesorhizobium_loti<>Rhizobium_leguminosarum_bv_viciae_3841<>Rhizobium_leguminosarum_bv_viciae_3841<>Rhizobium_leguminosarum_bv_viciae_3841
Candidate_37_NC_003047	SMc04174	HYPOTHETICAL SIGNAL PEPTIDE PROTEIN	<<<	135	2164097	2164159	<<<	62	408	>>>	SMc04175	PUTATIVE TRANSMEMBRANE PROTEIN	candidate	309	4.5e-08	R	17<>195<>275<>276<>280	5	RNA	Mesorhizobium_loti<>Rhizobium_etli_CFN_42<>Rhizobium_leguminosarum_bv_viciae_3841<>Rhizobium_leguminosarum_bv_viciae_3841<>Rhizobium_leguminosarum_bv_viciae_3841
Candidate_38_NC_003047	SMc00472	hypothetical protein	>>>	16	1951644	1951726	<<<	82	328	<<<	SMc00471	PUTATIVE SENSOR HISTIDINE KINASE TRANSM	candidate	197	2.6e-08	R	64<>169<>195<>276	4	-	Xanthomonas_citri<>Xanthomonas_campestris_vesicatoria_85-10<>Rhizobium_etli_CFN_42<>Rhizobium_leguminosarum_bv_viciae_3841
Candidate_39_NC_003047	SMc00508	adenylosuccinate lyase	>>>	45	1905257	1905319	<<<	62	146	>>>	SMc00507	HYPOTHETICAL/UNKNOWN PROTEIN	candidate	318	1.7e-08	R	17<>195<>275<>276<>280	5	RNA	Mesorhizobium_loti<>Rhizobium_etli_CFN_42<>Rhizobium_leguminosarum_bv_viciae_3841<>Rhizobium_leguminosarum_bv_viciae_3841<>Rhizobium_leguminosarum_bv_viciae_3841
Candidate_40_NC_003047	SMc01334	PROBABLE PENICILLIN-BINDING 1A TRANSMEM	>>>	135	1449353	1449389	<<<	36	29	>>>	SMc01333	peptide chain release factor 2	candidate	266	2.7e-06	R	17<>39<>50<>53<>69<>77<>106<>137<>181<>184<>195<>203<>222<>251<>271<>276	16	-	Mesorhizobium_loti<>Agrobacterium_tumefaciens_C58_Cereon<>Agrobacterium_tumefaciens_C58_UWash<>Brucella_melitensis<>Brucella_suis_1330<>Bradyrhizobium_japonicum<>Bartonella_henselae_Houston-1<>Brucella_abortus_9-941<>Brucella_melitensis_biovar_Abortus<>Rhodospirillum_rubrum_ATCC_11170<>Rhizobium_etli_CFN_42<>Rhodopseudomonas_palustris_HaA2<>Rhodopseudomonas_palustris_BisB5<>Mesorhizobium_BNC1<>Ma…
Candidate_41_NC_003047	SMc01933	hypothetical protein	<<<	180	1398285	1398447	<<<	162	367	>>>	SMc01934	prolyl-tRNA synthetase	candidate	357	4.2e-09	R	17<>39<>50<>195<>251<>276	6	RNA	Mesorhizobium_loti<>Agrobacterium_tumefaciens_C58_Cereon<>Agrobacterium_tumefaciens_C58_UWash<>Rhizobium_etli_CFN_42<>Mesorhizobium_BNC1<>Rhizobium_leguminosarum_bv_viciae_3841
Candidate_42_NC_003047	SMc01919	hypothetical protein	>>>	-1	1384131	1384324	<<<	193	7	>>>	SMc01920	NADH dehydrogenase gamma subunit	candidate	351	5.8e-10	R	276	1	RNA	Rhizobium_leguminosarum_bv_viciae_3841
Candidate_43_NC_003047	trRNA	trRNA	<<<	215	1377506	1377684	<<<	178	49	>>>	trRNA	trRNA	candidate	351	2.4e-10	R	39<>50	2	RNA	Agrobacterium_tumefaciens_C58_Cereon<>Agrobacterium_tumefaciens_C58_UWash
Candidate_44_NC_003047	trRNA	trRNA	<<<	213	830460	830823	<<<	363	12	>>>	SMc00810	hypothetical protein	candidate	538	4.9e-26	R	195	1	-	Rhizobium_etli_CFN_42
Candidate_45_NC_003047	SMc03067	PUTATIVE TRANSPOSASE PROTEIN	<<<	202	766480	766542	<<<	62	91	<<<	SMc03068	phosphogluconate dehydratase	candidate	309	4.3e-08	R	17<>195<>275<>276<>280	5	RNA	Mesorhizobium_loti<>Rhizobium_etli_CFN_42<>Rhizobium_leguminosarum_bv_viciae_3841<>Rhizobium_leguminosarum_bv_viciae_3841<>Rhizobium_leguminosarum_bv_viciae_3841
Candidate_46_NC_003047	SMc03038	FLAGELLIN B PROTEIN	>>>	131	734128	734257	<<<	129	4	>>>	SMc03039	PROBABLE FLAGELLIN D PROTEIN	candidate	359	1.9e-10	R	39<>50	2	RNA	Agrobacterium_tumefaciens_C58_Cereon<>Agrobacterium_tumefaciens_C58_UWash
Candidate_47_NC_003047	SMc02147	PROBABLE PHOSPHATE REGULON SENSOR HISTI	>>>	35	566556	566709	<<<	153	5	>>>	SMc02146	PUTATIVE PHOSPHATE-BINDING PERIPLASMIC	candidate	260	2.9e-06	R	276	1	-	Rhizobium_leguminosarum_bv_viciae_3841
Candidate_48_NC_003047	SMc02840	PARTIAL TRANSPOSASE FOR INSERTION SEQUE	<<<	417	191369	191431	<<<	62	8	<<<	SMc02841	PUTATIVE METHYLATED-DNA--PROTEIN-CYSTEI	candidate	309	4.3e-08	R	195<>275<>276<>280	4	RNA	Rhizobium_etli_CFN_42<>Rhizobium_leguminosarum_bv_viciae_3841<>Rhizobium_leguminosarum_bv_viciae_3841<>Rhizobium_leguminosarum_bv_viciae_3841
Candidate_49_NC_003047	SMc02823	PUTATIVE TRANSPOSASE PROTEIN	>>>	86	171102	171180	<<<	78	92	<<<	SMc02824	hypothetical protein	candidate	331	3.3e-09	R	17<>195<>275<>276<>280	5	RNA	Mesorhizobium_loti<>Rhizobium_etli_CFN_42<>Rhizobium_leguminosarum_bv_viciae_3841<>Rhizobium_leguminosarum_bv_viciae_3841<>Rhizobium_leguminosarum_bv_viciae_3841
Candidate_50_NC_003047	SMc02868	PUTATIVE MULTIDRUG EFFLUX SYSTEM PROTEI	<<<	175	224463	224756	<<<	293	7	<<<	SMc02869	PUTATIVE ATP-BINDING ABC TRANSPORTER PR	candidate	408	8.3e-13	T	276	1	RNA	Rhizobium_leguminosarum_bv_viciae_3841
Candidate_51_NC_003047	SMc02884	PUTATIVE LIPOPROTEIN PRECURSOR	<<<	124	241138	241171	<<<	33	126	<<<	SMc02885	PROBABLE PEPTIDE METHIONINE SULFOXIDE R	candidate	288	2.4e-07	B	195<>276	2	-	Rhizobium_etli_CFN_42<>Rhizobium_leguminosarum_bv_viciae_3841
Candidate_52_NC_003047	SMc02909	PUTATIVE TRANSGLYCOSYLASE TRANSMEMBRANE	>>>	8	265064	265217	>>>	153	45	<<<	SMc02910	PUTATIVE TRANSPORT TRANSMEMBRANE PROTEI	candidate	345	9.2e-10	T	195<>199<>200<>276	4	RNA	Rhizobium_etli_CFN_42<>Rhizobium_etli_CFN_42<>Rhizobium_etli_CFN_42<>Rhizobium_leguminosarum_bv_viciae_3841
Candidate_53_NC_003047	SMc00335	30S ribosomal protein S1	>>>	18	290872	291216	<<<	344	50	<<<	SMc00336	hypothetical protein	candidate	478	6.6e-16	B	39<>50	2	RNA	Agrobacterium_tumefaciens_C58_Cereon<>Agrobacterium_tumefaciens_C58_UWash
Candidate_54_NC_003047	SMc00354	hypothetical protein	>>>	17	309688	309835	<<<	147	152	<<<	SMc00355	hypothetical protein	candidate	308	3.4e-09	T	64<>195<>276	3	RNA	Xanthomonas_citri<>Rhizobium_etli_CFN_42<>Rhizobium_leguminosarum_bv_viciae_3841
Candidate_55_NC_003047	SMc00362	translation initiation factor IF-3	>>>	19	318283	318334	>>>	51	169	>>>	SMc00363	50S ribosomal protein L35	candidate	349	4.3e-10	T	195	1	-	Rhizobium_etli_CFN_42
Candidate_56_NC_003047	SMc01142	PROBABLE HEAT SHOCK PROTEIN	>>>	179	409614	409719	>>>	105	54	<<<	SMc01141	PROBABLE NITROGEN REGULATORY IIA PROTEI	candidate	141	1.7e-14	T	158<>195<>276	3	RNA	Nitrobacter_winogradskyi_Nb-255<>Rhizobium_etli_CFN_42<>Rhizobium_leguminosarum_bv_viciae_3841
Candidate_57_NC_003047	SMc01727	hypothetical protein	>>>	85	476134	476192	>>>	58	50	<<<	SMc01726	acetylglutamate kinase	candidate	131	2.5e-06	T	17<>195<>199<>200<>276	5	RNA	Mesorhizobium_loti<>Rhizobium_etli_CFN_42<>Rhizobium_etli_CFN_42<>Rhizobium_etli_CFN_42<>Rhizobium_leguminosarum_bv_viciae_3841
Candidate_58_NC_003047	SMc01705	hypothetical protein	<<<	54	508136	508219	<<<	83	46	<<<	SMc01704	hypothetical protein	candidate	262	8.2e-06	T	276	1	-	Rhizobium_leguminosarum_bv_viciae_3841
Candidate_59_NC_003047	SMc00034	PUTATIVE OXIDOREDUCTASE PROTEIN	>>>	215	1048830	1048865	<<<	35	18	<<<	SMc00096	HYPOTHETICAL/UNKNOWN PROTEIN	candidate	642	2.3e-23	T	195<>276	2	RNA	Rhizobium_etli_CFN_42<>Rhizobium_leguminosarum_bv_viciae_3841
Candidate_60_NC_003047	SMc00101	PUTATIVE OXIDOREDUCTASE PROTEIN	<<<	228	1061686	1061784	<<<	98	130	<<<	SMc00225	PROBABLE TRANS-ACONITATE METHYLTRANSFER	candidate	350	5.4e-10	T	39<>40<>50<>51<>195<>199	6	RNA	Agrobacterium_tumefaciens_C58_Cereon<>Agrobacterium_tumefaciens_C58_Cereon<>Agrobacterium_tumefaciens_C58_UWash<>Agrobacterium_tumefaciens_C58_UWash<>Rhizobium_etli_CFN_42<>Rhizobium_etli_CFN_42
Candidate_61_NC_003047	SMc00564	PUTATIVE TRANSPORT PROTEIN TRANSMEMBRAN	>>>	60	1235922	1236087	>>>	165	20	<<<	SMc00565	50S ribosomal protein L9	candidate	334	3.6e-09	T	17<>195<>276<>280	4	RNA	Mesorhizobium_loti<>Rhizobium_etli_CFN_42<>Rhizobium_leguminosarum_bv_viciae_3841<>Rhizobium_leguminosarum_bv_viciae_3841
Candidate_62_NC_003047	SMc01010	threonyl-tRNA synthetase	>>>	76	1536755	1536806	<<<	51	76	<<<	SMc01011	hypothetical protein	candidate	256	7.2e-06	T	17<>195<>200<>276	4	RNA	Mesorhizobium_loti<>Rhizobium_etli_CFN_42<>Rhizobium_etli_CFN_42<>Rhizobium_leguminosarum_bv_viciae_3841
Candidate_63_NC_003047	SMc02088	hypothetical protein	<<<	453	1622037	1622098	<<<	61	22	<<<	SMc02087	citrate synthase	candidate	161	5.8e-07	T	276	1	RNA	Rhizobium_leguminosarum_bv_viciae_3841
Candidate_64_NC_003047	SMc00485	30S ribosomal protein S4	<<<	134	1931297	1931343	<<<	46	70	<<<	SMc00484	hypothetical protein	candidate	268	2.9e-12	B	17<>39<>50<>195<>251<>276	6	RNA	Mesorhizobium_loti<>Agrobacterium_tumefaciens_C58_Cereon<>Agrobacterium_tumefaciens_C58_UWash<>Rhizobium_etli_CFN_42<>Mesorhizobium_BNC1<>Rhizobium_leguminosarum_bv_viciae_3841
Candidate_65_NC_003047	SMc04252	PUTATIVE OXIDOREDUCTASE PROTEIN	<<<	176	2079969	2080048	<<<	79	36	<<<	SMc04253	PUTATIVE OXIDOREDUCTASE PROTEIN	candidate	301	6.4e-08	T	17<>64<>195<>276	4	RNA	Mesorhizobium_loti<>Xanthomonas_citri<>Rhizobium_etli_CFN_42<>Rhizobium_leguminosarum_bv_viciae_3841
Candidate_66_NC_003047	SMc01656	PUTATIVE ALDEHYDE DEHYDROGENASE PROTEIN	>>>	7	2454783	2454896	>>>	113	181	>>>	SMc01657	PUTATIVE FERRICHROME-IRON RECEPTOR PREC	candidate	268	2.8e-06	T	195<>276	2	-	Rhizobium_etli_CFN_42<>Rhizobium_leguminosarum_bv_viciae_3841
Candidate_67_NC_003047	SMc01664	PUTATIVE TRANSCRIPTION REGULATOR PROTEI	>>>	8	2467485	2467666	<<<	181	38	<<<	SMc01665	hypothetical protein	candidate	165	4.6e-06	T	164<>195<>203<>276	4	RNA	Pseudomonas_fluorescens_PfO-1<>Rhizobium_etli_CFN_42<>Rhodopseudomonas_palustris_HaA2<>Rhizobium_leguminosarum_bv_viciae_3841
Candidate_68_NC_003047	SMc01671	hypothetical protein	<<<	1033	2475923	2476236	<<<	313	4	<<<	SMc01540	hypothetical protein	candidate	398	6.4e-09	T	116<>117<>159<>160	4	RNA	Burkholderia_mallei_ATCC_23344<>Burkholderia_mallei_ATCC_23344<>Burkholderia_pseudomallei_1710b<>Burkholderia_pseudomallei_1710b
Candidate_69_NC_003047	SMc01945	PUTATIVE TRANSCRIPTION REGULATOR PROTEI	>>>	252	2668336	2668376	<<<	40	12	<<<	SMc01946	PUTATIVE LEUCINE-SPECIFIC BINDING PROTE	candidate	313	1.4e-08	T	158	1	-	Nitrobacter_winogradskyi_Nb-255
Candidate_70_NC_003047	SMc00661	HYPOTHETICAL/UNKNOWN PROTEIN	>>>	82	2915941	2916117	<<<	176	1	<<<	SMc00660	HYPOTHETICAL SIGNAL PEPTIDE PROTEIN	candidate	298	1.5e-07	T	195<>276	2	RNA	Rhizobium_etli_CFN_42<>Rhizobium_leguminosarum_bv_viciae_3841
Candidate_71_NC_003047	SMc03993	hypothetical protein	<<<	188	2992181	2992295	<<<	114	11	<<<	SMc03994	PUTATIVE INOSITOL MONOPHOSPHATASE PROTE	candidate	261	9.8e-06	T	17<>195	2	-	Mesorhizobium_loti<>Rhizobium_etli_CFN_42
Candidate_72_NC_003047	SMc04029	PUTATIVE LOW SPECIFICITY L-THREONINE AL	>>>	71	3033125	3033242	>>>	117	44	>>>	SMc04030	hypothetical protein	candidate	254	7.5e-06	T	158<>195<>226<>274<>276	5	RNA	Nitrobacter_winogradskyi_Nb-255<>Rhizobium_etli_CFN_42<>Nitrobacter_hamburgensis_X14<>Rhizobium_leguminosarum_bv_viciae_3841<>Rhizobium_leguminosarum_bv_viciae_3841
Candidate_73_NC_003047	SMc03100	hypothetical protein	>>>	43	3243319	3243456	<<<	137	83	<<<	SMc03099	PUTATIVE ADENYLATE CYCLASE PROTEIN	candidate	262	5.1e-06	T	39<>40<>50<>51<>195<>199<>276	7	RNA	Agrobacterium_tumefaciens_C58_Cereon<>Agrobacterium_tumefaciens_C58_Cereon<>Agrobacterium_tumefaciens_C58_UWash<>Agrobacterium_tumefaciens_C58_UWash<>Rhizobium_etli_CFN_42<>Rhizobium_etli_CFN_42<>Rhizobium_leguminosarum_bv_viciae_3841
Candidate_74_NC_003047	SMc02503	hypothetical protein	>>>	19	3290278	3290519	<<<	241	95	<<<	SMc02502	ATP synthase subunit epsilon	candidate	278	1.1e-06	T	17<>195<>276	3	-	Mesorhizobium_loti<>Rhizobium_etli_CFN_42<>Rhizobium_leguminosarum_bv_viciae_3841
Candidate_75_NC_003047	SMc03225	HYPOTHETICAL/UNKNOWN PROTEIN	>>>	444	3335630	3335693	<<<	63	131	<<<	SMc03226	hypothetical protein	candidate	319	1.3e-08	T	17<>195<>276	3	RNA	Mesorhizobium_loti<>Rhizobium_etli_CFN_42<>Rhizobium_leguminosarum_bv_viciae_3841
Candidate_76_NC_003047	SMc03803	hypothetical protein	>>>	105	3468486	3468799	<<<	313	5	<<<	SMc03804	2-octaprenyl-6-methoxyphenyl hydroxylas	candidate	314	1.4e-09	T	195<>276	2	RNA	Rhizobium_etli_CFN_42<>Rhizobium_leguminosarum_bv_viciae_3841
Candidate_77_NC_003047	SMc03812	PUTATIVE OXIDOREDUCTASE PROTEIN	<<<	95	3479724	3480030	<<<	306	120	<<<	SMc03813	PUTATIVE PERIPLASMIC BINDING ABC TRANSP	candidate	339	1.4e-09	T	276<>280	2	RNA	Rhizobium_leguminosarum_bv_viciae_3841<>Rhizobium_leguminosarum_bv_viciae_3841
Candidate_78_NC_003047	SMc04092	hypothetical protein	>>>	81	3634590	3634708	<<<	118	44	<<<	SMc04093	acetyl-coenzyme A synthetase	candidate	254	5.7e-06	T	195<>199<>200<>203<>276	5	RNA	Rhizobium_etli_CFN_42<>Rhizobium_etli_CFN_42<>Rhizobium_etli_CFN_42<>Rhodopseudomonas_palustris_HaA2<>Rhizobium_leguminosarum_bv_viciae_3841
Candidate_79_NC_003047	SMc04094	hypothetical protein	>>>	22	3637701	3637953	<<<	252	0	<<<	SMc04095	PUTATIVE ACYL-COA SYNTHETASE PROTEIN	candidate	285	2.7e-07	T	226<>276	2	RNA	Nitrobacter_hamburgensis_X14<>Rhizobium_leguminosarum_bv_viciae_3841
Candidate_80_NC_003047	SMc00034	PUTATIVE OXIDOREDUCTASE PROTEIN	>>>	27	1048642	1048855	>>>	213	28	<<<	SMc00096	HYPOTHETICAL/UNKNOWN PROTEIN	candidate	642	2.3e-23	Z	195<>276	2	RNA	Rhizobium_etli_CFN_42<>Rhizobium_leguminosarum_bv_viciae_3841
Candidate_81_NC_003047	SMc00108	PUTATIVE ACETYLTRANSFERASE PROTEIN	<<<	21	1071446	1071575	<<<	129	8	<<<	SMc00109	PUTATIVE TRANSCRIPTION REGULATOR PROTEI	candidate	307	5.1e-08	Z	39<>50<>195	3	-	Agrobacterium_tumefaciens_C58_Cereon<>Agrobacterium_tumefaciens_C58_UWash<>Rhizobium_etli_CFN_42
Candidate_82_NC_003047	SMc00110	PROBABLE GLUCOSE DEHYDROGENASE (PYRROLO	<<<	19	1075577	1075612	>>>	35	233	<<<	SMc00453	hypothetical protein	candidate	447	1.6e-14	F	276	1	-	Rhizobium_leguminosarum_bv_viciae_3841
Candidate_83_NC_003047	SMc00058	TRANSCRIPTION REGULATOR PROTEIN	>>>	62	1091865	1091993	<<<	128	12	<<<	SMc00118	hypothetical protein	candidate	263	6.6e-06	Z	17<>274<>276	3	RNA	Mesorhizobium_loti<>Rhizobium_leguminosarum_bv_viciae_3841<>Rhizobium_leguminosarum_bv_viciae_3841
Candidate_84_NC_003047	SMc00058	TRANSCRIPTION REGULATOR PROTEIN	>>>	49	1091852	1091888	>>>	36	117	<<<	SMc00118	hypothetical protein	candidate	317	1.2e-08	Z	276	1	RNA	Rhizobium_leguminosarum_bv_viciae_3841
Candidate_85_NC_003047	SMc02635	DNA repair protein RecO	>>>	78	1185217	1185297	>>>	80	146	<<<	SMc02634	hypothetical protein	candidate	381	2.5e-11	F	39<>40<>50<>51<>195<>199	6	RNA	Agrobacterium_tumefaciens_C58_Cereon<>Agrobacterium_tumefaciens_C58_Cereon<>Agrobacterium_tumefaciens_C58_UWash<>Agrobacterium_tumefaciens_C58_UWash<>Rhizobium_etli_CFN_42<>Rhizobium_etli_CFN_42
Candidate_86_NC_003047	SMc00578	hypothetical protein	>>>	71	1248104	1248171	>>>	67	82	<<<	SMc00579	dimethyladenosine transferase	candidate	330	4.3e-09	F	39<>40<>50<>51<>195<>199	6	RNA	Agrobacterium_tumefaciens_C58_Cereon<>Agrobacterium_tumefaciens_C58_Cereon<>Agrobacterium_tumefaciens_C58_UWash<>Agrobacterium_tumefaciens_C58_UWash<>Rhizobium_etli_CFN_42<>Rhizobium_etli_CFN_42
Candidate_87_NC_003047	SMc00604	PROBABLE OUTER MEMBRANE PROTEIN	>>>	21	1276117	1276209	<<<	92	131	<<<	SMc00605	HYPOTHETICAL ZINC FINGER DOMAIN C2H2 TY	candidate	165	8.6e-08	Z	17<>64<>169<>195<>199<>276	6	-	Mesorhizobium_loti<>Xanthomonas_citri<>Xanthomonas_campestris_vesicatoria_85-10<>Rhizobium_etli_CFN_42<>Rhizobium_etli_CFN_42<>Rhizobium_leguminosarum_bv_viciae_3841
Candidate_88_NC_003047	SMc01754	PUTATIVE OXIDOREDUCTASE PROTEIN	<<<	123	1299474	1299570	>>>	96	36	<<<	SMc01755	PUTATIVE TRANSPORT TRANSMEMBRANE PROTEI	candidate	276	8.7e-07	F	40<>51<>158<>184<>226<>276	6	RNA	Agrobacterium_tumefaciens_C58_Cereon<>Agrobacterium_tumefaciens_C58_UWash<>Nitrobacter_winogradskyi_Nb-255<>Rhodospirillum_rubrum_ATCC_11170<>Nitrobacter_hamburgensis_X14<>Rhizobium_leguminosarum_bv_viciae_3841
Candidate_89_NC_003047	SMc01804	50S ribosomal protein L13	<<<	78	1351292	1351430	<<<	138	1	<<<	SMc01805	hypothetical protein	candidate	325	5.1e-09	X	195<>276	2	-	Rhizobium_etli_CFN_42<>Rhizobium_leguminosarum_bv_viciae_3841
Candidate_90_NC_003047	SMc01907	hypothetical protein	>>>	20	1370106	1370271	<<<	165	0	<<<	SMc01908	PUTATIVE TRANSCRIPTION REGULATOR PROTEI	candidate	271	1.4e-06	Y	158<>184<>226<>274<>276<>280	6	RNA	Nitrobacter_winogradskyi_Nb-255<>Rhodospirillum_rubrum_ATCC_11170<>Nitrobacter_hamburgensis_X14<>Rhizobium_leguminosarum_bv_viciae_3841<>Rhizobium_leguminosarum_bv_viciae_3841<>Rhizobium_leguminosarum_bv_viciae_3841
Candidate_91_NC_003047	SMc01911	hypothetical protein	>>>	922	1377163	1377209	<<<	46	5	<<<	trRNA	trRNA	candidate	420	1e-12	X	40<>51	2	-	Agrobacterium_tumefaciens_C58_Cereon<>Agrobacterium_tumefaciens_C58_UWash
Candidate_92_NC_003047	SMc01370	PUTATIVE TRANSCRIPTION REGULATOR (WITH	>>>	234	1411709	1411841	>>>	132	119	<<<	SMc01369	50S ribosomal protein L33	candidate	396	2.4e-12	Z	17<>39<>50<>195<>251<>276	6	RNA	Mesorhizobium_loti<>Agrobacterium_tumefaciens_C58_Cereon<>Agrobacterium_tumefaciens_C58_UWash<>Rhizobium_etli_CFN_42<>Mesorhizobium_BNC1<>Rhizobium_leguminosarum_bv_viciae_3841
Candidate_93_NC_003047	SMc01338	PUTATIVE TRANSPOSASE FOR INSERTION SEQU	>>>	286	1440968	1441010	>>>	42	242	<<<	SMc01337	HYPOTHETICAL/UNKNOWN PROTEIN	candidate	332	3.5e-09	F	39<>40<>50<>51<>195<>199	6	RNA	Agrobacterium_tumefaciens_C58_Cereon<>Agrobacterium_tumefaciens_C58_Cereon<>Agrobacterium_tumefaciens_C58_UWash<>Agrobacterium_tumefaciens_C58_UWash<>Rhizobium_etli_CFN_42<>Rhizobium_etli_CFN_42
Candidate_94_NC_003047	SMc01326	elongation factor Tu	>>>	118	1458246	1458517	>>>	271	-43	>>>	SMc01325	HYPOTHETICAL/UNKNOWN PROTEIN	candidate	313	4.1e-08	F	276	1	RNA	Rhizobium_leguminosarum_bv_viciae_3841
Candidate_95_NC_003047	SMc01322	transcription antitermination protein N	>>>	19	1461428	1461582	>>>	154	42	>>>	SMc01321	50S ribosomal protein L11	candidate	276	1.5e-06	F	195<>276	2	RNA	Rhizobium_etli_CFN_42<>Rhizobium_leguminosarum_bv_viciae_3841
Candidate_96_NC_003047	SMc01316	DNA-directed RNA polymerase beta' subun	>>>	32	1472878	1472913	>>>	35	279	<<<	SMc01315	hypothetical protein	candidate	475	1.1e-15	Z	158<>276	2	-	Nitrobacter_winogradskyi_Nb-255<>Rhizobium_leguminosarum_bv_viciae_3841
Candidate_97_NC_003047	SMc01315	hypothetical protein	<<<	385	1473875	1474042	>>>	167	132	>>>	SMc01314	30S ribosomal protein S12	candidate	388	4.7e-12	F	39<>50<>53<>195<>276	5	RNA	Agrobacterium_tumefaciens_C58_Cereon<>Agrobacterium_tumefaciens_C58_UWash<>Brucella_melitensis<>Rhizobium_etli_CFN_42<>Rhizobium_leguminosarum_bv_viciae_3841
Candidate_98_NC_003047	SMc01300	30S ribosomal protein S17	>>>	7	1483835	1483923	>>>	88	82	>>>	SMc01299	50S ribosomal protein L14	candidate	153	2.2e-07	Z	195<>276	2	RNA	Rhizobium_etli_CFN_42<>Rhizobium_leguminosarum_bv_viciae_3841
Candidate_99_NC_003047	SMc01028	PROBABLE ENOLASE PROTEIN	>>>	271	1554993	1555029	>>>	36	499	>>>	SMc01029	hypothetical protein	candidate	188	3.8e-07	F	64<>195<>276	3	-	Xanthomonas_citri<>Rhizobium_etli_CFN_42<>Rhizobium_leguminosarum_bv_viciae_3841
Candidate_100_NC_003047	SMc01050	PUTATIVE TRANSPOSASE PROTEIN	<<<	291	1580551	1580618	>>>	67	993	<<<	SMc01051	hypothetical protein	candidate	369	8.1e-10	F	39<>40<>50<>51<>195<>199<>276	7	RNA	Agrobacterium_tumefaciens_C58_Cereon<>Agrobacterium_tumefaciens_C58_Cereon<>Agrobacterium_tumefaciens_C58_UWash<>Agrobacterium_tumefaciens_C58_UWash<>Rhizobium_etli_CFN_42<>Rhizobium_etli_CFN_42<>Rhizobium_leguminosarum_bv_viciae_3841
Candidate_101_NC_003047	SMc01050	PUTATIVE TRANSPOSASE PROTEIN	<<<	518	1580778	1580844	>>>	66	767	<<<	SMc01051	hypothetical protein	candidate	364	1.4e-09	F	39<>40<>50<>51<>195<>199	6	RNA	Agrobacterium_tumefaciens_C58_Cereon<>Agrobacterium_tumefaciens_C58_Cereon<>Agrobacterium_tumefaciens_C58_UWash<>Agrobacterium_tumefaciens_C58_UWash<>Rhizobium_etli_CFN_42<>Rhizobium_etli_CFN_42
Candidate_102_NC_003047	SMc01050	PUTATIVE TRANSPOSASE PROTEIN	<<<	1208	1581468	1581526	>>>	58	85	<<<	SMc01051	hypothetical protein	candidate	295	2.1e-06	F	40<>51<>199	3	RNA	Agrobacterium_tumefaciens_C58_Cereon<>Agrobacterium_tumefaciens_C58_UWash<>Rhizobium_etli_CFN_42
Candidate_103_NC_003047	SMc02114	hypothetical protein	>>>	102	1597196	1597269	<<<	73	121	>>>	SMc02113	PROBABLE SERINE ACETYLTRANSFERASE PROTE	candidate	313	1.9e-08	X	17<>195<>275<>276<>280	5	RNA	Mesorhizobium_loti<>Rhizobium_etli_CFN_42<>Rhizobium_leguminosarum_bv_viciae_3841<>Rhizobium_leguminosarum_bv_viciae_3841<>Rhizobium_leguminosarum_bv_viciae_3841
Candidate_104_NC_003047	SMc02081	hypothetical protein	>>>	81	1632104	1632256	>>>	152	79	>>>	SMc02080	valyl-tRNA synthetase	candidate	260	3.8e-06	F	17<>276	2	RNA	Mesorhizobium_loti<>Rhizobium_leguminosarum_bv_viciae_3841
Candidate_105_NC_003047	SMc02079	PUTATIVE OUTER MEMBRANE PROTEIN	>>>	22	1636962	1637189	<<<	227	120	>>>	SMc02078	EXOPOLYSACCHARIDE BIOSYNTHESIS REGULATO	candidate	294	1.8e-07	X	276	1	-	Rhizobium_leguminosarum_bv_viciae_3841
Candidate_106_NC_003047	SMc02050	trigger factor	>>>	93	1670186	1670315	>>>	129	63	<<<	SMc02049	glycine dehydrogenase	candidate	326	5.5e-09	Z	17<>195<>275<>276<>280	5	RNA	Mesorhizobium_loti<>Rhizobium_etli_CFN_42<>Rhizobium_leguminosarum_bv_viciae_3841<>Rhizobium_leguminosarum_bv_viciae_3841<>Rhizobium_leguminosarum_bv_viciae_3841
Candidate_107_NC_003047	SMc02047	PROBABLE AMINOMETHYLTRANSFERASE (GLYCIN	<<<	169	1674931	1675029	>>>	98	606	>>>	SMc01242	SIGNAL PEPTIDE PROTEIN	candidate	361	6.4e-10	X	20<>39<>50<>77<>101<>131<>146<>165<>168<>195<>208<>222<>246<>272<>276<>283	16	-	Caulobacter_crescentus<>Agrobacterium_tumefaciens_C58_Cereon<>Agrobacterium_tumefaciens_C58_UWash<>Bradyrhizobium_japonicum<>Rhodopseudomonas_palustris_CGA009<>Gluconobacter_oxydans_621H<>Candidatus_Pelagibacter_ubique_HTCC1062<>Rhodobacter_sphaeroides_2_4_1<>Carboxydothermus_hydrogenoformans_Z-2901<>Rhizobium_etli_CFN_42<>Jannaschia_CCS1<>Rhodopseudomonas_palustris_BisB5<>Roseobacter_denitrifica…
Candidate_108_NC_003047	SMc01226	PUTATIVE TRANSCRIPTION REGULATOR PROTEI	<<<	132	1698624	1698733	<<<	109	410	<<<	SMc01225	PUTATIVE TRANSCRIPTION REGULATOR PROTEI	candidate	292	2.4e-07	Y	39<>50<>195<>276<>280	5	RNA	Agrobacterium_tumefaciens_C58_Cereon<>Agrobacterium_tumefaciens_C58_UWash<>Rhizobium_etli_CFN_42<>Rhizobium_leguminosarum_bv_viciae_3841<>Rhizobium_leguminosarum_bv_viciae_3841
Candidate_109_NC_003047	SMc01226	PUTATIVE TRANSCRIPTION REGULATOR PROTEI	<<<	332	1698824	1698999	<<<	175	144	<<<	SMc01225	PUTATIVE TRANSCRIPTION REGULATOR PROTEI	candidate	335	2.1e-07	Y	18<>39<>50<>195<>276<>277<>280	7	-	Mesorhizobium_loti<>Agrobacterium_tumefaciens_C58_Cereon<>Agrobacterium_tumefaciens_C58_UWash<>Rhizobium_etli_CFN_42<>Rhizobium_leguminosarum_bv_viciae_3841<>Rhizobium_leguminosarum_bv_viciae_3841<>Rhizobium_leguminosarum_bv_viciae_3841
Candidate_110_NC_003047	SMc01215	carbamoyl-phosphate synthase large subu	<<<	32	1712383	1712505	<<<	122	47	<<<	SMc01214	PUTATIVE ZINC-CONTAINING ALCOHOL DEHYDR	candidate	435	1.1e-13	F	39<>50<>195<>276	4	-	Agrobacterium_tumefaciens_C58_Cereon<>Agrobacterium_tumefaciens_C58_UWash<>Rhizobium_etli_CFN_42<>Rhizobium_leguminosarum_bv_viciae_3841
Candidate_111_NC_003047	SMc01208	PUTATIVE PEPTIDYL-PROLYL CIS-TRANS ISOM	>>>	3	1720942	1721096	>>>	154	18	>>>	SMc01207	S-adenosylmethionine:tRNA ribosyltransf	candidate	252	9.3e-06	Z	276<>280	2	RNA	Rhizobium_leguminosarum_bv_viciae_3841<>Rhizobium_leguminosarum_bv_viciae_3841
Candidate_112_NC_003047	SMc04449	2',3'-cyclic nucleotide 2'-phosphodiest	>>>	128	1763711	1763755	>>>	44	136	<<<	SMc00935	hypothetical protein	candidate	336	2.3e-09	F	39<>40<>50<>51<>195<>199	6	RNA	Agrobacterium_tumefaciens_C58_Cereon<>Agrobacterium_tumefaciens_C58_Cereon<>Agrobacterium_tumefaciens_C58_UWash<>Agrobacterium_tumefaciens_C58_UWash<>Rhizobium_etli_CFN_42<>Rhizobium_etli_CFN_42
Candidate_113_NC_003047	SMc00193	HYPOTHETICAL/UNKNOWN PROTEIN	<<<	2	1963862	1963957	>>>	95	29	<<<	SMc00192	PROBABLE FERREDOXIN, 2FE-2S FDII ELECTR	candidate	285	3.3e-07	X	195<>276	2	RNA	Rhizobium_etli_CFN_42<>Rhizobium_leguminosarum_bv_viciae_3841
Candidate_114_NC_003047	SMc00192	PROBABLE FERREDOXIN, 2FE-2S FDII ELECTR	<<<	162	1964470	1964670	>>>	200	44	<<<	SMc00191	hypothetical protein	candidate	415	3.7e-13	F	158<>226	2	RNA	Nitrobacter_winogradskyi_Nb-255<>Nitrobacter_hamburgensis_X14
Candidate_115_NC_003047	SMc00166	PUTATIVE OXIDOREDUCTASE NAD PROTEIN	<<<	-41	1999469	1999764	<<<	295	42	<<<	SMc00165	short chain dehydrogenase	candidate	345	3.3e-10	F	39<>195<>276	3	-	Agrobacterium_tumefaciens_C58_Cereon<>Rhizobium_etli_CFN_42<>Rhizobium_leguminosarum_bv_viciae_3841
Candidate_116_NC_003047	SMc00166	PUTATIVE OXIDOREDUCTASE NAD PROTEIN	<<<	59	1999569	1999663	>>>	94	143	<<<	SMc00165	short chain dehydrogenase	candidate	136	1.9e-07	X	17<>39<>114<>149<>195<>202<>276	7	-	Mesorhizobium_loti<>Agrobacterium_tumefaciens_C58_Cereon<>Symbiobacterium_thermophilum_IAM14863<>Thermobifida_fusca_YX<>Rhizobium_etli_CFN_42<>Frankia_CcI3<>Rhizobium_leguminosarum_bv_viciae_3841
Candidate_117_NC_003047	SMc00195	CYCLIC BETA-1,2-GLUCAN MODIFICATION TRA	>>>	267	2008292	2008366	<<<	74	284	>>>	SMc00159	HYPOTHETICAL SIGNAL PEPTIDE PROTEIN	candidate	400	3e-12	F	39<>40<>50<>51<>195<>199	6	RNA	Agrobacterium_tumefaciens_C58_Cereon<>Agrobacterium_tumefaciens_C58_Cereon<>Agrobacterium_tumefaciens_C58_UWash<>Agrobacterium_tumefaciens_C58_UWash<>Rhizobium_etli_CFN_42<>Rhizobium_etli_CFN_42
Candidate_118_NC_003047	SMc02850	DNA polymerase I	<<<	160	201644	201824	>>>	180	131	>>>	SMc02851	PUTATIVE TRANSCRIPTION REGULATOR PROTEI	candidate	253	7.2e-06	F	17<>39<>50<>195<>276	5	RNA	Mesorhizobium_loti<>Agrobacterium_tumefaciens_C58_Cereon<>Agrobacterium_tumefaciens_C58_UWash<>Rhizobium_etli_CFN_42<>Rhizobium_leguminosarum_bv_viciae_3841
Candidate_119_NC_003047	SMc04250	PUTATIVE TRANSPOSASE PROTEIN	>>>	48	2077065	2077134	<<<	69	231	<<<	SMc04251	PUTATIVE MANNITOL-BINDING PERIPLASMIC S	candidate	257	8.6e-06	F	39<>40<>50<>51<>195<>199<>276	7	RNA	Agrobacterium_tumefaciens_C58_Cereon<>Agrobacterium_tumefaciens_C58_Cereon<>Agrobacterium_tumefaciens_C58_UWash<>Agrobacterium_tumefaciens_C58_UWash<>Rhizobium_etli_CFN_42<>Rhizobium_etli_CFN_42<>Rhizobium_leguminosarum_bv_viciae_3841
Candidate_120_NC_003047	SMc04174	HYPOTHETICAL SIGNAL PEPTIDE PROTEIN	<<<	440	2164402	2164551	<<<	149	16	>>>	SMc04175	PUTATIVE TRANSMEMBRANE PROTEIN	candidate	399	2.2e-12	X	276	1	-	Rhizobium_leguminosarum_bv_viciae_3841
Candidate_121_NC_003047	SMc04202	PUTATIVE TRANSMEMBRANE PROTEIN	<<<	60	2188226	2188371	<<<	145	320	>>>	SMc04203	PUTATIVE RNA POLYMERASE SIGMA FACTOR FE	candidate	312	1.6e-08	X	51	1	COD	Agrobacterium_tumefaciens_C58_UWash
Candidate_122_NC_003047	SMc04362	PUTATIVE TRANSPORT PROTEIN	<<<	96	2241852	2242029	>>>	177	197	<<<	SMc04363	hypothetical protein	candidate	216	3.9e-10	F	251	1	-	Mesorhizobium_BNC1
Candidate_123_NC_003047	SMc01427	hypothetical protein	<<<	35	2272460	2272541	<<<	81	39	<<<	SMc01428	PROBABLE COLD SHOCK TRANSCRIPTION REGUL	candidate	271	2.3e-06	Z	276	1	-	Rhizobium_leguminosarum_bv_viciae_3841
Candidate_124_NC_003047	SMc01431	acetolactate synthase III large subunit	<<<	60	2276590	2276674	<<<	84	202	>>>	SMc01432	hypothetical protein	candidate	271	2.6e-06	X	17<>39<>50<>53<>69<>137<>181<>195<>276	9	-	Mesorhizobium_loti<>Agrobacterium_tumefaciens_C58_Cereon<>Agrobacterium_tumefaciens_C58_UWash<>Brucella_melitensis<>Brucella_suis_1330<>Brucella_abortus_9-941<>Brucella_melitensis_biovar_Abortus<>Rhizobium_etli_CFN_42<>Rhizobium_leguminosarum_bv_viciae_3841
Candidate_125_NC_003047	SMc01449	hypothetical protein	<<<	30	2290985	2291498	<<<	513	167	>>>	SMc01450	hypothetical protein	candidate	676	2.8e-25	F	271	1	RNA	Maricaulis_maris_MCS10
Candidate_126_NC_003047	SMc01449	hypothetical protein	<<<	274	2291229	2291378	<<<	149	287	>>>	SMc01450	hypothetical protein	candidate	580	1.7e-24	X	17<>39<>50<>53<>62<>69<>77<>101<>105<>106<>128<>131<>135<>137<>158<>165<>181<>184<>192<>195<>203<>204<>208<>213<>222<>226<>235<>246<>251<>267<>271<>272<>276<>283	34	RNA	Mesorhizobium_loti<>Agrobacterium_tumefaciens_C58_Cereon<>Agrobacterium_tumefaciens_C58_UWash<>Brucella_melitensis<>Silicibacter_pomeroyi_DSS-3<>Brucella_suis_1330<>Bradyrhizobium_japonicum<>Rhodopseudomonas_palustris_CGA009<>Bartonella_quintana_Toulouse<>Bartonella_henselae_Houston-1<>Zymomonas_mobilis_ZM4<>Gluconobacter_oxydans_621H<>Wolbachia_endosymbiont_of_Brugia_malayi_TRS<>Brucella_abortus…
Candidate_127_NC_003047	SMc01467	HYPOTHETICAL SIGNAL PEPTIDE PROTEIN	<<<	211	2315252	2315402	<<<	150	0	<<<	SMc01468	PROBABLE CHEMOTAXIS PROTEIN	candidate	324	4.2e-09	Z	158<>226	2	-	Nitrobacter_winogradskyi_Nb-255<>Nitrobacter_hamburgensis_X14
Candidate_128_NC_003047	SMc04453	hypothetical protein	<<<	762	2321058	2321227	<<<	169	338	>>>	SMc01885	PUTATIVE AMINOPEPTIDASE P PROTEIN	candidate	331	2.4e-06	F	195	1	RNA	Rhizobium_etli_CFN_42
Candidate_129_NC_003047	SMc01857	hypothetical protein	<<<	313	2356680	2357030	<<<	350	219	<<<	SMc01856	PUTATIVE SARCOSINE OXIDASE PROTEIN	candidate	293	4e-09	Y	44<>142<>195<>276	4	RNA	Streptomyces_avermitilis<>Rickettsia_felis_URRWXCal2<>Rhizobium_etli_CFN_42<>Rhizobium_leguminosarum_bv_viciae_3841
Candidate_130_NC_003047	SMc02881	hypothetical protein	<<<	306	238843	238882	<<<	39	39	>>>	SMc02882	PUTATIVE TRANSMEMBRANE PROTEIN	candidate	348	3e-10	F	158	1	-	Nitrobacter_winogradskyi_Nb-255
Candidate_131_NC_003047	SMc01612	TRANSPOSASE FOR INSERTION SEQUENCE ELEM	<<<	195	2403919	2404029	>>>	110	330	<<<	SMc01613	ribose-5-phosphate isomerase B	candidate	339	1.2e-09	F	17<>195<>276	3	RNA	Mesorhizobium_loti<>Rhizobium_etli_CFN_42<>Rhizobium_leguminosarum_bv_viciae_3841
Candidate_132_NC_003047	SMc01671	hypothetical protein	<<<	47	2474937	2475047	>>>	110	1193	<<<	SMc01540	hypothetical protein	candidate	398	6.4e-09	X	116<>159<>160	3	-	Burkholderia_mallei_ATCC_23344<>Burkholderia_pseudomallei_1710b<>Burkholderia_pseudomallei_1710b
Candidate_133_NC_003047	SMc01584	hypothetical protein	>>>	491	2520814	2520974	<<<	160	17	>>>	SMc01585	PUTATIVE COLD SHOCK TRANSCRIPTION REGUL	candidate	379	1.2e-11	X	39<>50<>195<>276	4	-	Agrobacterium_tumefaciens_C58_Cereon<>Agrobacterium_tumefaciens_C58_UWash<>Rhizobium_etli_CFN_42<>Rhizobium_leguminosarum_bv_viciae_3841
Candidate_134_NC_003047	SMc02724	hypothetical protein	<<<	58	2573487	2573566	<<<	79	30	<<<	SMc02725	ANTHRANILATE SYNTHASE INCLUDES: GLUTAMI	candidate	311	4.5e-08	Z	195<>276	2	-	Rhizobium_etli_CFN_42<>Rhizobium_leguminosarum_bv_viciae_3841
Candidate_135_NC_003047	SMc02725	ANTHRANILATE SYNTHASE INCLUDES: GLUTAMI	<<<	53	2575840	2575987	<<<	147	72	<<<	SMc02726	PUTATIVE IRON TRANSPORT PROTEIN	candidate	369	6.1e-11	Y	39<>50<>195<>276	4	COD	Agrobacterium_tumefaciens_C58_Cereon<>Agrobacterium_tumefaciens_C58_UWash<>Rhizobium_etli_CFN_42<>Rhizobium_leguminosarum_bv_viciae_3841
Candidate_136_NC_003047	SMc02910	PUTATIVE TRANSPORT TRANSMEMBRANE PROTEI	<<<	104	267023	267107	>>>	84	33	>>>	SMc02911	hypothetical protein	candidate	309	4.7e-08	X	17<>39<>50<>195<>276	5	-	Mesorhizobium_loti<>Agrobacterium_tumefaciens_C58_Cereon<>Agrobacterium_tumefaciens_C58_UWash<>Rhizobium_etli_CFN_42<>Rhizobium_leguminosarum_bv_viciae_3841
Candidate_137_NC_003047	trRNA	trRNA	<<<	121	2808970	2809444	<<<	474	11	<<<	trRNA	trRNA	candidate	829	4.1e-32	F	39<>195<>276	3	RNA	Agrobacterium_tumefaciens_C58_Cereon<>Rhizobium_etli_CFN_42<>Rhizobium_leguminosarum_bv_viciae_3841
Candidate_138_NC_003047	SMc04458	translocase	>>>	113	2836709	2836824	<<<	115	5	>>>	SMc00744	PUTATIVE TRANSPORT PROTEIN TRANSMEMBRAN	candidate	328	3.9e-09	F	171<>195<>238<>251<>289	5	-	Burkholderia_383<>Rhizobium_etli_CFN_42<>Burkholderia_cenocepacia_AU_1054<>Mesorhizobium_BNC1<>Burkholderia_cenocepacia_HI2424
Candidate_139_NC_003047	SMc00654	RESPONSE REGULATOR,CONTROLS CHROMOSOMAL	>>>	28	2922810	2922863	>>>	53	292	<<<	SMc00653	PUTATIVE 2-COMPONENT RECEIVER DOMAIN PR	candidate	361	8e-11	Z	195	1	-	Rhizobium_etli_CFN_42
Candidate_140_NC_003047	SMc00654	RESPONSE REGULATOR,CONTROLS CHROMOSOMAL	>>>	159	2922941	2923010	>>>	69	145	<<<	SMc00653	PUTATIVE 2-COMPONENT RECEIVER DOMAIN PR	candidate	346	8.2e-10	F	39<>40<>50<>51<>195<>199	6	RNA	Agrobacterium_tumefaciens_C58_Cereon<>Agrobacterium_tumefaciens_C58_Cereon<>Agrobacterium_tumefaciens_C58_UWash<>Agrobacterium_tumefaciens_C58_UWash<>Rhizobium_etli_CFN_42<>Rhizobium_etli_CFN_42
Candidate_141_NC_003047	SMc00643	adenylosuccinate synthetase	<<<	5	2934000	2934106	>>>	106	92	>>>	SMc00642	hypothetical protein	candidate	289	3.5e-07	F	39<>50<>276	3	-	Agrobacterium_tumefaciens_C58_Cereon<>Agrobacterium_tumefaciens_C58_UWash<>Rhizobium_leguminosarum_bv_viciae_3841
Candidate_142_NC_003047	SMc03988	hypothetical protein	>>>	59	2986392	2986516	>>>	124	179	>>>	SMc03989	hypothetical protein	candidate	671	9.6e-25	Z	40<>51<>195<>276	4	-	Agrobacterium_tumefaciens_C58_Cereon<>Agrobacterium_tumefaciens_C58_UWash<>Rhizobium_etli_CFN_42<>Rhizobium_leguminosarum_bv_viciae_3841
Candidate_143_NC_003047	SMc00342	hypothetical protein	>>>	14	298917	298974	>>>	57	262	>>>	SMc00343	PUTATIVE TRANSPOSASE PROTEIN	candidate	365	1.1e-10	F	39<>40<>50<>51<>195<>199	6	RNA	Agrobacterium_tumefaciens_C58_Cereon<>Agrobacterium_tumefaciens_C58_Cereon<>Agrobacterium_tumefaciens_C58_UWash<>Agrobacterium_tumefaciens_C58_UWash<>Rhizobium_etli_CFN_42<>Rhizobium_etli_CFN_42
Candidate_144_NC_003047	SMc04002	phosphoribosylaminoimidazole carboxylas	>>>	30	2998713	2998795	>>>	82	60	>>>	SMc04003	50S ribosomal protein L36	candidate	329	3e-09	Z	195<>276	2	-	Rhizobium_etli_CFN_42<>Rhizobium_leguminosarum_bv_viciae_3841
Candidate_145_NC_003047	SMc04004	HYPOTHETICAL SIGNAL PEPTIDE PROTEIN	>>>	-22	2999750	2999990	<<<	240	18	<<<	SMc04005	pyruvate kinase	candidate	300	1.2e-08	F	64<>195<>276	3	-	Xanthomonas_citri<>Rhizobium_etli_CFN_42<>Rhizobium_leguminosarum_bv_viciae_3841
Candidate_146_NC_003047	SMc00343	PUTATIVE TRANSPOSASE PROTEIN	>>>	211	300621	300679	>>>	58	349	>>>	SMc00344	hypothetical protein	candidate	376	3.6e-11	F	39<>40<>50<>51<>195<>199	6	RNA	Agrobacterium_tumefaciens_C58_Cereon<>Agrobacterium_tumefaciens_C58_Cereon<>Agrobacterium_tumefaciens_C58_UWash<>Agrobacterium_tumefaciens_C58_UWash<>Rhizobium_etli_CFN_42<>Rhizobium_etli_CFN_42
Candidate_147_NC_003047	SMc04017	PROBABLE OUTER MEMBRANE LIPOPROTEIN	>>>	28	3014590	3014717	>>>	127	149	>>>	SMc04018	PROBABLE 5'-NUCLEOTIDASE PRECURSOR (SIG	candidate	257	5.9e-06	X	158<>184<>198<>226<>274<>276<>280	7	RNA	Nitrobacter_winogradskyi_Nb-255<>Rhodospirillum_rubrum_ATCC_11170<>Rhizobium_etli_CFN_42<>Nitrobacter_hamburgensis_X14<>Rhizobium_leguminosarum_bv_viciae_3841<>Rhizobium_leguminosarum_bv_viciae_3841<>Rhizobium_leguminosarum_bv_viciae_3841
Candidate_148_NC_003047	SMc04039	PUTATIVE PARTIAL TRANSPOSASE FOR ISRM17	>>>	1	3043645	3043911	>>>	266	24	<<<	SMc04040	PROBABLE HEAT SHOCK PROTEIN	candidate	523	6.3e-18	Z	276	1	-	Rhizobium_leguminosarum_bv_viciae_3841
Candidate_149_NC_003047	SMc04042	PUTATIVE MONOPHOSPHATASE PROTEIN	<<<	143	3046675	3046784	>>>	109	48	<<<	SMc04043	hypothetical protein	candidate	362	1.3e-10	X	40<>51<>195<>276	4	-	Agrobacterium_tumefaciens_C58_Cereon<>Agrobacterium_tumefaciens_C58_UWash<>Rhizobium_etli_CFN_42<>Rhizobium_leguminosarum_bv_viciae_3841
Candidate_150_NC_003047	SMc04045	dihydroxy-acid dehydratase	>>>	4	3050902	3051047	>>>	145	22	<<<	SMc04046	hypothetical protein	candidate	277	1.5e-06	Z	17<>251<>274<>276	4	RNA	Mesorhizobium_loti<>Mesorhizobium_BNC1<>Rhizobium_leguminosarum_bv_viciae_3841<>Rhizobium_leguminosarum_bv_viciae_3841
Candidate_151_NC_003047	SMc04053	hypothetical protein	>>>	16	3056979	3057112	<<<	133	55	>>>	SMc04054	hypothetical protein	candidate	267	2.5e-06	F	226	1	-	Nitrobacter_hamburgensis_X14
Candidate_152_NC_003047	SMc00362	translation initiation factor IF-3	>>>	19	318283	318377	>>>	94	126	>>>	SMc00363	50S ribosomal protein L35	candidate	349	4.3e-10	X	195	1	-	Rhizobium_etli_CFN_42
Candidate_153_NC_003047	trRNA	trRNA	<<<	121	3211824	3212298	<<<	474	11	<<<	trRNA	trRNA	candidate	829	4.1e-32	F	39<>195<>276	3	RNA	Agrobacterium_tumefaciens_C58_Cereon<>Rhizobium_etli_CFN_42<>Rhizobium_leguminosarum_bv_viciae_3841
Candidate_154_NC_003047	SMc02498	ATP synthase subunit D	<<<	11	3295694	3295889	>>>	195	37	<<<	SMc02497	hypothetical protein	candidate	266	2.8e-06	X	39<>50<>276	3	RNA	Agrobacterium_tumefaciens_C58_Cereon<>Agrobacterium_tumefaciens_C58_UWash<>Rhizobium_leguminosarum_bv_viciae_3841
Candidate_155_NC_003047	SMc03241	hypothetical protein	<<<	156	3349737	3349921	<<<	184	2	<<<	SMc03242	PROBABLE GTP-BINDING PROTEIN (TYROSINE	candidate	264	5e-06	Z	195<>276	2	RNA	Rhizobium_etli_CFN_42<>Rhizobium_leguminosarum_bv_viciae_3841
Candidate_156_NC_003047	SMc03249	hypothetical protein	<<<	1	3362985	3363029	>>>	44	30	<<<	SMc03751	hypothetical protein	candidate	267	2.8e-06	F	196	1	-	Rhizobium_etli_CFN_42
Candidate_157_NC_003047	SMc03772	50S ribosomal protein L27	>>>	18	3439681	3439792	<<<	111	0	>>>	SMc03773	hypothetical protein	candidate	272	3.1e-06	F	195<>276	2	-	Rhizobium_etli_CFN_42<>Rhizobium_leguminosarum_bv_viciae_3841
Candidate_158_NC_003047	SMc03772	50S ribosomal protein L27	>>>	1	3439664	3439767	>>>	103	25	>>>	SMc03773	hypothetical protein	candidate	272	3.1e-06	Y	195<>276	2	-	Rhizobium_etli_CFN_42<>Rhizobium_leguminosarum_bv_viciae_3841
Candidate_159_NC_003047	SMc03785	dinucleoside polyphosphate hydrolase	>>>	7	3451258	3451433	<<<	175	32	<<<	SMc03786	PROBABLE BACTERIOFERRITIN (BFR) (CYTOCH	candidate	286	3.7e-07	F	17<>195<>251<>276	4	RNA	Mesorhizobium_loti<>Rhizobium_etli_CFN_42<>Mesorhizobium_BNC1<>Rhizobium_leguminosarum_bv_viciae_3841
Candidate_160_NC_003047	SMc03785	dinucleoside polyphosphate hydrolase	>>>	11	3451262	3451508	>>>	246	-43	<<<	SMc03786	PROBABLE BACTERIOFERRITIN (BFR) (CYTOCH	candidate	254	9.9e-06	F	251<>276	2	RNA	Mesorhizobium_BNC1<>Rhizobium_leguminosarum_bv_viciae_3841
Candidate_161_NC_003047	SMc03796	hypothetical protein	>>>	197	3461773	3461881	>>>	108	-43	>>>	SMc03797	homoserine O-succinyltransferase	candidate	267	3.2e-06	F	17<>50<>53<>69<>77<>101<>137<>158<>181<>195<>203<>222<>251<>272<>276<>283	16	-	Mesorhizobium_loti<>Agrobacterium_tumefaciens_C58_UWash<>Brucella_melitensis<>Brucella_suis_1330<>Bradyrhizobium_japonicum<>Rhodopseudomonas_palustris_CGA009<>Brucella_abortus_9-941<>Nitrobacter_winogradskyi_Nb-255<>Brucella_melitensis_biovar_Abortus<>Rhizobium_etli_CFN_42<>Rhodopseudomonas_palustris_HaA2<>Rhodopseudomonas_palustris_BisB5<>Mesorhizobium_BNC1<>Hyphomonas_neptunium_ATCC_15444<>Rhiz…
Candidate_162_NC_003047	SMc00460	hypothetical protein	<<<	35	348545	348706	<<<	161	16	<<<	SMc00399	PROBABLE MAGNESIUM AND COBALT TRANSPORT	candidate	268	5.1e-07	F	195<>276	2	RNA	Rhizobium_etli_CFN_42<>Rhizobium_leguminosarum_bv_viciae_3841
Candidate_163_NC_003047	SMc00460	hypothetical protein	<<<	14	348524	348600	>>>	76	122	<<<	SMc00399	PROBABLE MAGNESIUM AND COBALT TRANSPORT	candidate	301	9.5e-08	F	195<>276	2	RNA	Rhizobium_etli_CFN_42<>Rhizobium_leguminosarum_bv_viciae_3841
Candidate_164_NC_003047	SMc03832	CONSERVED HYPOTHETICAL SIGNAL PEPTIDE P	<<<	454	3500107	3500192	<<<	85	11	<<<	SMc03833	hypothetical protein	candidate	319	1.2e-08	F	158<>184<>226	3	RNA	Nitrobacter_winogradskyi_Nb-255<>Rhodospirillum_rubrum_ATCC_11170<>Nitrobacter_hamburgensis_X14
Candidate_165_NC_003047	SMc03856	diaminopimelate epimerase	<<<	172	3522254	3522374	>>>	120	91	>>>	SMc03857	PROBABLE SIGNAL RECOGNITION PARTICLE PR	candidate	375	2.1e-11	F	39<>50<>195<>276	4	-	Agrobacterium_tumefaciens_C58_Cereon<>Agrobacterium_tumefaciens_C58_UWash<>Rhizobium_etli_CFN_42<>Rhizobium_leguminosarum_bv_viciae_3841
Candidate_166_NC_003047	SMc04087	PUTATIVE TRANSMEMBRANE PROTEIN	>>>	38	3628052	3628146	<<<	94	0	<<<	SMc04088	bifunctional phosphoribosylaminoimidazo	candidate	385	8.4e-12	F	158<>184<>226	3	RNA	Nitrobacter_winogradskyi_Nb-255<>Rhodospirillum_rubrum_ATCC_11170<>Nitrobacter_hamburgensis_X14
Candidate_167_NC_003047	SMc04094	hypothetical protein	>>>	14	3637693	3637777	>>>	84	176	<<<	SMc04095	PUTATIVE ACYL-COA SYNTHETASE PROTEIN	candidate	285	2.7e-07	X	226<>276	2	-	Nitrobacter_hamburgensis_X14<>Rhizobium_leguminosarum_bv_viciae_3841
Candidate_168_NC_003047	SMc01152	30S RIBOSOMAL PROTEIN S20	>>>	19	398424	398454	>>>	30	875	>>>	SMc01167	chromosomal replication initiation prot	candidate	561	3.6e-20	Z	50<>276	2	RNA	Agrobacterium_tumefaciens_C58_UWash<>Rhizobium_leguminosarum_bv_viciae_3841
Candidate_169_NC_003047	SMc01152	30S RIBOSOMAL PROTEIN S20	>>>	532	398937	399076	<<<	139	253	>>>	SMc01167	chromosomal replication initiation prot	candidate	550	1.3e-19	F	195<>276	2	-	Rhizobium_etli_CFN_42<>Rhizobium_leguminosarum_bv_viciae_3841
Candidate_170_NC_003047	SMc01145	hypothetical protein	<<<	42	406399	406592	<<<	193	0	<<<	SMc01144	ribonuclease PH	candidate	462	4.7e-15	F	158<>226<>276	3	RNA	Nitrobacter_winogradskyi_Nb-255<>Nitrobacter_hamburgensis_X14<>Rhizobium_leguminosarum_bv_viciae_3841
Candidate_171_NC_003047	SMc01145	hypothetical protein	<<<	142	406499	406592	<<<	93	0	<<<	SMc01144	ribonuclease PH	candidate	462	4.7e-15	F	40<>51<>158<>184<>226<>276	6	RNA	Agrobacterium_tumefaciens_C58_Cereon<>Agrobacterium_tumefaciens_C58_UWash<>Nitrobacter_winogradskyi_Nb-255<>Rhodospirillum_rubrum_ATCC_11170<>Nitrobacter_hamburgensis_X14<>Rhizobium_leguminosarum_bv_viciae_3841
Candidate_172_NC_003047	SMc01108	tRNA (guanine-N(7)-)-methyltransferase	>>>	3	448396	448496	<<<	100	30	<<<	SMc01107	hypothetical protein	candidate	270	2.3e-06	X	195<>276	2	-	Rhizobium_etli_CFN_42<>Rhizobium_leguminosarum_bv_viciae_3841
Candidate_173_NC_003047	SMc02756	PUTATIVE SENSOR HISTIDINE KINASE PROTEI	<<<	240	46219	46266	<<<	47	13	<<<	SMc02755	S-adenosyl-L-homocysteine hydrolase	candidate	289	3.3e-07	Y	195<>276	2	RNA	Rhizobium_etli_CFN_42<>Rhizobium_leguminosarum_bv_viciae_3841
Candidate_174_NC_003047	SMc01722	GTP-binding protein	<<<	212	480343	480394	<<<	51	87	<<<	SMc01721	putative inner membrane protein translo	candidate	261	5e-06	Z	17<>276	2	-	Mesorhizobium_loti<>Rhizobium_leguminosarum_bv_viciae_3841
Candidate_175_NC_003047	SMc02172	PUTATIVE TRANSCRIPTION REGULATOR PROTEI	<<<	158	523699	523869	>>>	170	22	>>>	SMc02171	PUTATIVE PERIPLASMIC BINDING ABC TRANSP	candidate	265	3.6e-06	X	276	1	-	Rhizobium_leguminosarum_bv_viciae_3841
Candidate_176_NC_003047	SMc02139	hypothetical protein	<<<	294	573977	574035	>>>	58	57	>>>	SMc02138	bifunctional N-succinyldiaminopimelate-	candidate	130	5.2e-11	X	17<>195<>276	3	-	Mesorhizobium_loti<>Rhizobium_etli_CFN_42<>Rhizobium_leguminosarum_bv_viciae_3841
Candidate_177_NC_003047	SMc02217	O-succinylhomoserine sulfhydrylase	<<<	40	580108	580182	<<<	74	82	>>>	SMc02218	2'-deoxycytidine 5'-triphosphate deamin	candidate	296	9.4e-08	X	17<>39<>53<>69<>77<>101<>137<>158<>181<>195<>203<>213<>222<>226<>251<>272<>276<>283	18	-	Mesorhizobium_loti<>Agrobacterium_tumefaciens_C58_Cereon<>Brucella_melitensis<>Brucella_suis_1330<>Bradyrhizobium_japonicum<>Rhodopseudomonas_palustris_CGA009<>Brucella_abortus_9-941<>Nitrobacter_winogradskyi_Nb-255<>Brucella_melitensis_biovar_Abortus<>Rhizobium_etli_CFN_42<>Rhodopseudomonas_palustris_HaA2<>Rhodopseudomonas_palustris_BisB18<>Rhodopseudomonas_palustris_BisB5<>Nitrobacter_hamburgen…
Candidate_178_NC_003047	SMc02236	hypothetical protein	<<<	115	600723	600798	<<<	75	52	<<<	SMc02237	PUTATIVE ATP-DEPENDENT HELICASE PROTEIN	candidate	153	3.1e-06	F	64<>101<>195<>199<>200<>276	6	RNA	Xanthomonas_citri<>Rhodopseudomonas_palustris_CGA009<>Rhizobium_etli_CFN_42<>Rhizobium_etli_CFN_42<>Rhizobium_etli_CFN_42<>Rhizobium_leguminosarum_bv_viciae_3841
Candidate_179_NC_003047	SMc02274	CAPSULE POLYSACCHARIDE EXPORTER PROTEIN	>>>	202	649880	649978	<<<	98	8	>>>	SMc02275	PROBABLE PYRAZINAMIDASE/NICOTINAMIDASE	candidate	304	7.6e-08	F	40<>51<>158<>184<>226<>276	6	RNA	Agrobacterium_tumefaciens_C58_Cereon<>Agrobacterium_tumefaciens_C58_UWash<>Nitrobacter_winogradskyi_Nb-255<>Rhodospirillum_rubrum_ATCC_11170<>Nitrobacter_hamburgensis_X14<>Rhizobium_leguminosarum_bv_viciae_3841
Candidate_180_NC_003047	SMc03003	hypothetical protein	>>>	436	701902	702029	>>>	127	142	>>>	SMc03004	PUTATIVE CHEMORECEPTOR (METHYL-ACCEPTIN	candidate	381	2.5e-19	F	39<>50<>195<>276	4	-	Agrobacterium_tumefaciens_C58_Cereon<>Agrobacterium_tumefaciens_C58_UWash<>Rhizobium_etli_CFN_42<>Rhizobium_leguminosarum_bv_viciae_3841
Candidate_181_NC_003047	SMc03026	hypothetical protein	>>>	130	724761	724877	<<<	116	60	>>>	SMc03027	flagellar basal body rod protein	candidate	380	2.6e-11	X	195<>276	2	-	Rhizobium_etli_CFN_42<>Rhizobium_leguminosarum_bv_viciae_3841
Candidate_182_NC_003047	SMc03061	ALPHA-GLUCOSIDES-BINDING PERIPLASMIC AB	>>>	184	759317	759381	<<<	64	2	>>>	SMc03062	ALPHA-GLUCOSIDES TRANSPORT SYSTEM PERME	candidate	395	4.7e-12	F	275<>276	2	-	Rhizobium_leguminosarum_bv_viciae_3841<>Rhizobium_leguminosarum_bv_viciae_3841
Candidate_183_NC_003047	SMc00801	hypothetical protein	>>>	-14	821232	821444	<<<	212	2	>>>	SMc00802	hypothetical protein	candidate	395	4.1e-12	X	158<>226	2	RNA	Nitrobacter_winogradskyi_Nb-255<>Nitrobacter_hamburgensis_X14
Candidate_184_NC_003047	trRNA	trRNA	>>>	13	83812	84284	>>>	472	121	>>>	trRNA	trRNA	candidate	829	4.1e-32	F	39<>195<>276	3	RNA	Agrobacterium_tumefaciens_C58_Cereon<>Rhizobium_etli_CFN_42<>Rhizobium_leguminosarum_bv_viciae_3841
Candidate_185_NC_003047	SMc00987	hypothetical protein	<<<	1	948586	948638	>>>	52	320	>>>	SMc00986	hypothetical protein	candidate	472	1.2e-15	X	39<>50<>195<>276	4	-	Agrobacterium_tumefaciens_C58_Cereon<>Agrobacterium_tumefaciens_C58_UWash<>Rhizobium_etli_CFN_42<>Rhizobium_leguminosarum_bv_viciae_3841
Candidate_186_NC_003047	SMc00960	hypothetical protein	>>>	24	981171	981213	>>>	42	74	<<<	SMc00068	hypothetical protein	candidate	383	1.7e-11	F	39<>40<>50<>51<>195<>199	6	RNA	Agrobacterium_tumefaciens_C58_Cereon<>Agrobacterium_tumefaciens_C58_Cereon<>Agrobacterium_tumefaciens_C58_UWash<>Agrobacterium_tumefaciens_C58_UWash<>Rhizobium_etli_CFN_42<>Rhizobium_etli_CFN_42
~
***************************************************************************************************
Search results
---------------------------------------------------------------------------------------------------
186 total sRNAs: 186 candidates for novel sRNAs, 0 known or putative sRNAs.
***************************************************************************************************
