# Supplementary material for: Prediction of Sinorhizobium meliloti sRNA genes and experimental detection in strain 2011
Source: BMC Genomics. 2008 Sep 16;9:416. doi: 10.1186/1471-2164-9-416 (PMC2573895; doi:10.1186/1471-2164-9-416)
Supplement: Additional file 2 — Oligonucleotides used for synthesis of Northern blot probes. Oligonucleotides used to PCR amplify the IgR sequences encompassing sRNA candidates. [file 1471-2164-9-416-S2.xls]

## Sheet: Sheet1
Oligonucleotide	Sequence	Anneals at
6Sf	ACATGACCAATGTCGTGC	2971977	2971994
6Sr	ATTATGCAGCTCCATCGC	2972295	2972312
suhBf	TGTCGCTCTCTGCGAGGG	3046531	3046548
suhBr	TTTCGGCGCCTATCTGCC	3046849	3046866
5f	ACTGTTGAACTGCTTCGC	1398235	1398252
5r	AGTTCAGCGTTCATAGCC	1398640	1398657
622f	AGCCTCGAAGTCCATCGG	830367	830384
622r	GCTGGCAATTGCAGACGG	830677	830694
448f	GGGTTCTAGGAAGATCCG	560725	560742
448r	TTAGCGCGACGTCAGTCG	561283	561300
Orph1f	ACGCAGTTGCCGCATGGC	3031477	3031494
Orph1r	GTGCCTACCTTGAGTGCC	3031906	3031899
Orph2f	GATCGTTCCAGAACGTCG	2320465	2320482
Orph2r	AGACCGCAGGTGAGATGG	2321524	2321541
Orph3f	CTGTCTTAAGACTCACGG	1518619	1518636
Orph3r	GTTCGCGTCGATGATAGG	1519163	1519146
59f	AATAAGACGATGGTCGGC	1048623	1048640
59r	TCGGGATCTGAGATGAGC	1048877	1048894
81f	ATTCTCGGCTCCTGATGG	1071393	1071410
81r	ACCGAGCATCTTGCCTCC	1071725	1071742
92f	GGGTTCCTTCAGGTTCCG	1411513	1411530
92r	TTCTTCGATCGAGGAGCG	1411933	1411950
118f	GGGAAAGGTCCATTGCGC	201508	201525
118r	TATGCCTACGCGGGAAGG	201935	201952
136f	TCGCGATCCAGATGGTGC	266825	266842
136r	GATGATGTCGGCAACACG	267210	267227
142f	TGAGCCTGTATGACGAGG	2986145	2986162
142r	CGCATCACGACTGTCAGG	2986657	2986674
154f	TCATCCAGGAATGTCAGG	3295704	3295721
154r	CTGCGACACTATTTACGG	3295895	3295912
