# Supplementary material for: Prediction of Sinorhizobium meliloti sRNA genes and experimental detection in strain 2011
Source: BMC Genomics. 2008 Sep 16;9:416. doi: 10.1186/1471-2164-9-416 (PMC2573895; doi:10.1186/1471-2164-9-416)
Supplement: Additional file 4 — Curated sRNApredictHT predictions. The sRNAPredictHT output listed in Additional file 1 was curated upon elimination of IgRs containing annotated and non annotated repeats. [file 1471-2164-9-416-S4.xls]

## Sheet: Sheet1
sRNAName	UpORFnumber	UpORFname	UpORFdir.	distUpORF	sRNAstart	end	dirsRNA	lensRNA	distDnORF	DnORFdir.	DnORFnumber	DnORFname	sRNAtype	BLASTscore	BLASTexpect	TermType	BLASTpartner	NumSearchesPredicted	QRNA?	homologues of known sRNAs?	Interpretation
~
Candidate_5_NC_003047	SMc01933	hypothetical protein	<<<	167	1398272	1398302	>>>	30	512	>>>	SMc01934	prolyl-tRNA synthetase	candidate	719	3.9e-27	R	39<>195<>276	3	RNA	Agrobacterium_tumefaciens_C58_Cereon<>Rhizobium_etli_CFN_42<>Rhizobium_leguminosarum_bv_viciae_3841	putative sRNA
Candidate_10_NC_003047	SMc00530	hypothetical protein	<<<	73	1879945	1880005	>>>	60	20	<<<	SMc00529	PUTATIVE PYRIDOXAL-PHOSPHATE-DEPENDENT	candidate	183	4.8e-10	R	50<>276	2	RNA	Agrobacterium_tumefaciens_C58_UWash<>Rhizobium_leguminosarum_bv_viciae_3841	putative sRNA
Candidate_11_NC_003047	SMc04305	adenosylcobinamide kinase	<<<	115	2122493	2122709	>>>	216	541	>>>	SMc04306	hypothetical protein	candidate	700	2.2e-26	R	195<>276	2	-	Rhizobium_etli_CFN_42<>Rhizobium_leguminosarum_bv_viciae_3841	cobalamin riboswitch
Candidate_14_NC_003047	SMc02451	PUTATIVE OUTER MEMBRANE PROTEIN	<<<	77	2833716	2833829	>>>	113	54	>>>	SMc04458	translocase	candidate	417	4.5e-13	R	17<>51<>195<>276	4	-	Mesorhizobium_loti<>Agrobacterium_tumefaciens_C58_UWash<>Rhizobium_etli_CFN_42<>Rhizobium_leguminosarum_bv_viciae_3841	secA 5'UTR?
Candidate_16_NC_003047	SMc02471	PUTATIVE PERIPLASMIC BINDING ABC TRANSP	<<<	15	3326628	3326659	>>>	31	184	>>>	SMc02470	PUTATIVE TRANSCRIPTION REGULATOR PROTEI	candidate	290	3e-07	R	276	1	-	Rhizobium_leguminosarum_bv_viciae_3841	putative sRNA
Candidate_23_NC_003047	trRNA	trRNA	<<<	218	3214560	3214634	<<<	74	262	<<<	SMc03122	PUTATIVE TRANSCRIPTION REGULATOR PROTEI	candidate	304	2.8e-08	R	39<>40<>50<>51<>53<>54<>69<>70<>137<>138<>181<>182<>195<>251<>276	15	RNA	Agrobacterium_tumefaciens_C58_Cereon<>Agrobacterium_tumefaciens_C58_Cereon<>Agrobacterium_tumefaciens_C58_UWash<>Agrobacterium_tumefaciens_C58_UWash<>Brucella_melitensis<>Brucella_melitensis<>Brucella_suis_1330<>Brucella_suis_1330<>Brucella_abortus_9-941<>Brucella_abortus_9-941<>Brucella_melitensis_biovar_Abortus<>Brucella_melitensis_biovar_Abortus<>Rhizobium_etli_CFN_42<>Mesorhizobium_BNC1<>Rhiz…	rRNA operon leader
Candidate_24_NC_003047	SMc03152	hypothetical protein	<<<	122	3111154	3111268	<<<	114	4	<<<	SMc03153	keto-hydroxyglutarate-aldolase/keto-deo	candidate	269	1.3e-06	R	158	1	-	Nitrobacter_winogradskyi_Nb-255	non annotated repeat?
Candidate_25_NC_003047	SMc00640	phosphoserine aminotransferase	<<<	20	2938102	2938197	<<<	95	21	<<<	SMc00639	PUTATIVE HEAT RESISTANT AGGLUTININ 1 SI	candidate	282	7.4e-07	R	195<>276	2	-	Rhizobium_etli_CFN_42<>Rhizobium_leguminosarum_bv_viciae_3841	cis regulatory element
Candidate_26_NC_003047	trRNA	trRNA	<<<	218	2811706	2811780	<<<	74	389	>>>	SMc02432	hypothetical protein	candidate	304	6.6e-08	R	39<>40<>50<>51<>53<>54<>69<>70<>137<>138<>181<>182<>195<>251<>276	15	RNA	Agrobacterium_tumefaciens_C58_Cereon<>Agrobacterium_tumefaciens_C58_Cereon<>Agrobacterium_tumefaciens_C58_UWash<>Agrobacterium_tumefaciens_C58_UWash<>Brucella_melitensis<>Brucella_melitensis<>Brucella_suis_1330<>Brucella_suis_1330<>Brucella_abortus_9-941<>Brucella_abortus_9-941<>Brucella_melitensis_biovar_Abortus<>Brucella_melitensis_biovar_Abortus<>Rhizobium_etli_CFN_42<>Mesorhizobium_BNC1<>Rhiz…	rRNA operon leader
Candidate_33_NC_003047	SMc04453	hypothetical protein	<<<	804	2321100	2321227	<<<	127	338	>>>	SMc01885	PUTATIVE AMINOPEPTIDASE P PROTEIN	candidate	331	2.4e-06	R	195	1	RNA	Rhizobium_etli_CFN_42	putative sRNA
Candidate_40_NC_003047	SMc01334	PROBABLE PENICILLIN-BINDING 1A TRANSMEM	>>>	135	1449353	1449389	<<<	36	29	>>>	SMc01333	peptide chain release factor 2	candidate	266	2.7e-06	R	17<>39<>50<>53<>69<>77<>106<>137<>181<>184<>195<>203<>222<>251<>271<>276	16	-	Mesorhizobium_loti<>Agrobacterium_tumefaciens_C58_Cereon<>Agrobacterium_tumefaciens_C58_UWash<>Brucella_melitensis<>Brucella_suis_1330<>Bradyrhizobium_japonicum<>Bartonella_henselae_Houston-1<>Brucella_abortus_9-941<>Brucella_melitensis_biovar_Abortus<>Rhodospirillum_rubrum_ATCC_11170<>Rhizobium_etli_CFN_42<>Rhodopseudomonas_palustris_HaA2<>Rhodopseudomonas_palustris_BisB5<>Mesorhizobium_BNC1<>Ma…	putative putative sRNAor prfB leader?
Candidate_41_NC_003047	SMc01933	hypothetical protein	<<<	180	1398285	1398447	<<<	162	367	>>>	SMc01934	prolyl-tRNA synthetase	candidate	357	4.2e-09	R	17<>39<>50<>195<>251<>276	6	RNA	Mesorhizobium_loti<>Agrobacterium_tumefaciens_C58_Cereon<>Agrobacterium_tumefaciens_C58_UWash<>Rhizobium_etli_CFN_42<>Mesorhizobium_BNC1<>Rhizobium_leguminosarum_bv_viciae_3841	putative sRNA
Candidate_43_NC_003047	trRNA	trRNA	<<<	215	1377506	1377684	<<<	178	49	>>>	trRNA	trRNA	candidate	351	2.4e-10	R	39<>50	2	RNA	Agrobacterium_tumefaciens_C58_Cereon<>Agrobacterium_tumefaciens_C58_UWash	2 putative putative sRNA?
Candidate_44_NC_003047	trRNA	trRNA	<<<	213	830460	830823	<<<	363	12	>>>	SMc00810	hypothetical protein	candidate	538	4.9e-26	R	195	1	-	Rhizobium_etli_CFN_42	putative putative sRNA
Candidate_46_NC_003047	SMc03038	FLAGELLIN B PROTEIN	>>>	131	734128	734257	<<<	129	4	>>>	SMc03039	PROBABLE FLAGELLIN D PROTEIN	candidate	359	1.9e-10	R	39<>50	2	RNA	Agrobacterium_tumefaciens_C58_Cereon<>Agrobacterium_tumefaciens_C58_UWash	putative putative sRNA
Candidate_47_NC_003047	SMc02147	PROBABLE PHOSPHATE REGULON SENSOR HISTI	>>>	35	566556	566709	<<<	153	5	>>>	SMc02146	PUTATIVE PHOSPHATE-BINDING PERIPLASMIC	candidate	260	2.9e-06	R	276	1	-	Rhizobium_leguminosarum_bv_viciae_3841	putative putative sRNA
Candidate_51_NC_003047	SMc02884	PUTATIVE LIPOPROTEIN PRECURSOR	<<<	124	241138	241171	<<<	33	126	<<<	SMc02885	PROBABLE PEPTIDE METHIONINE SULFOXIDE R	candidate	288	2.4e-07	B	195<>276	2	-	Rhizobium_etli_CFN_42<>Rhizobium_leguminosarum_bv_viciae_3841	putative putative sRNA
Candidate_55_NC_003047	SMc00362	translation initiation factor IF-3	>>>	19	318283	318334	>>>	51	169	>>>	SMc00363	50S ribosomal protein L35	candidate	349	4.3e-10	T	195	1	-	Rhizobium_etli_CFN_42	putative putative sRNA
Candidate_58_NC_003047	SMc01705	hypothetical protein	<<<	54	508136	508219	<<<	83	46	<<<	SMc01704	hypothetical protein	candidate	262	8.2e-06	T	276	1	-	Rhizobium_leguminosarum_bv_viciae_3841	putative putative sRNA
Candidate_59_NC_003047	SMc00034	PUTATIVE OXIDOREDUCTASE PROTEIN	>>>	215	1048830	1048865	<<<	35	18	<<<	SMc00096	HYPOTHETICAL/UNKNOWN PROTEIN	candidate	642	2.3e-23	T	195<>276	2	RNA	Rhizobium_etli_CFN_42<>Rhizobium_leguminosarum_bv_viciae_3841	putative putative sRNA
Candidate_63_NC_003047	SMc02088	hypothetical protein	<<<	453	1622037	1622098	<<<	61	22	<<<	SMc02087	citrate synthase	candidate	161	5.8e-07	T	276	1	RNA	Rhizobium_leguminosarum_bv_viciae_3841	putative putative sRNA
Candidate_64_NC_003047	SMc00485	30S ribosomal protein S4	<<<	134	1931297	1931343	<<<	46	70	<<<	SMc00484	hypothetical protein	candidate	268	2.9e-12	B	17<>39<>50<>195<>251<>276	6	RNA	Mesorhizobium_loti<>Agrobacterium_tumefaciens_C58_Cereon<>Agrobacterium_tumefaciens_C58_UWash<>Rhizobium_etli_CFN_42<>Mesorhizobium_BNC1<>Rhizobium_leguminosarum_bv_viciae_3841	putative putative sRNA
Candidate_71_NC_003047	SMc03993	hypothetical protein	<<<	188	2992181	2992295	<<<	114	11	<<<	SMc03994	PUTATIVE INOSITOL MONOPHOSPHATASE PROTE	candidate	261	9.8e-06	T	17<>195	2	-	Mesorhizobium_loti<>Rhizobium_etli_CFN_42	putative putative sRNA
Candidate_80_NC_003047	SMc00034	PUTATIVE OXIDOREDUCTASE PROTEIN	>>>	27	1048642	1048855	>>>	213	28	<<<	SMc00096	HYPOTHETICAL/UNKNOWN PROTEIN	candidate	642	2.3e-23	Z	195<>276	2	RNA	Rhizobium_etli_CFN_42<>Rhizobium_leguminosarum_bv_viciae_3841	putative sRNA
Candidate_81_NC_003047	SMc00108	PUTATIVE ACETYLTRANSFERASE PROTEIN	<<<	21	1071446	1071575	<<<	129	8	<<<	SMc00109	PUTATIVE TRANSCRIPTION REGULATOR PROTEI	candidate	307	5.1e-08	Z	39<>50<>195	3	-	Agrobacterium_tumefaciens_C58_Cereon<>Agrobacterium_tumefaciens_C58_UWash<>Rhizobium_etli_CFN_42	putative putative sRNA
Candidate_89_NC_003047	SMc01804	50S ribosomal protein L13	<<<	78	1351292	1351430	<<<	138	1	<<<	SMc01805	hypothetical protein	candidate	325	5.1e-09	X	195<>276	2	-	Rhizobium_etli_CFN_42<>Rhizobium_leguminosarum_bv_viciae_3841	5`-UTR?
Candidate_92_NC_003047	SMc01370	PUTATIVE TRANSCRIPTION REGULATOR (WITH	>>>	234	1411709	1411841	>>>	132	119	<<<	SMc01369	50S ribosomal protein L33	candidate	396	2.4e-12	Z	17<>39<>50<>195<>251<>276	6	RNA	Mesorhizobium_loti<>Agrobacterium_tumefaciens_C58_Cereon<>Agrobacterium_tumefaciens_C58_UWash<>Rhizobium_etli_CFN_42<>Mesorhizobium_BNC1<>Rhizobium_leguminosarum_bv_viciae_3841	putative putative sRNA
Candidate_94_NC_003047	SMc01326	elongation factor Tu	>>>	118	1458246	1458517	>>>	271	-43	>>>	SMc01325	HYPOTHETICAL/UNKNOWN PROTEIN	candidate	313	4.1e-08	F	276	1	RNA	Rhizobium_leguminosarum_bv_viciae_3841	putative putative sRNA
Candidate_95_NC_003047	SMc01322	transcription antitermination protein N	>>>	19	1461428	1461582	>>>	154	42	>>>	SMc01321	50S ribosomal protein L11	candidate	276	1.5e-06	F	195<>276	2	RNA	Rhizobium_etli_CFN_42<>Rhizobium_leguminosarum_bv_viciae_3841	5'UTR?
Candidate_97_NC_003047	SMc01315	hypothetical protein	<<<	385	1473875	1474042	>>>	167	132	>>>	SMc01314	30S ribosomal protein S12	candidate	388	4.7e-12	F	39<>50<>53<>195<>276	5	RNA	Agrobacterium_tumefaciens_C58_Cereon<>Agrobacterium_tumefaciens_C58_UWash<>Brucella_melitensis<>Rhizobium_etli_CFN_42<>Rhizobium_leguminosarum_bv_viciae_3841	5'UTR?
Candidate_98_NC_003047	SMc01300	30S ribosomal protein S17	>>>	7	1483835	1483923	>>>	88	82	>>>	SMc01299	50S ribosomal protein L14	candidate	153	2.2e-07	Z	195<>276	2	RNA	Rhizobium_etli_CFN_42<>Rhizobium_leguminosarum_bv_viciae_3841	5'UTR?
Candidate_105_NC_003047	SMc02079	PUTATIVE OUTER MEMBRANE PROTEIN	>>>	22	1636962	1637189	<<<	227	120	>>>	SMc02078	EXOPOLYSACCHARIDE BIOSYNTHESIS REGULATO	candidate	294	1.8e-07	X	276	1	-	Rhizobium_leguminosarum_bv_viciae_3841	putative putative sRNA
Candidate_107_NC_003047	SMc02047	PROBABLE AMINOMETHYLTRANSFERASE (GLYCIN	<<<	169	1674931	1675029	>>>	98	606	>>>	SMc01242	SIGNAL PEPTIDE PROTEIN	candidate	361	6.4e-10	X	20<>39<>50<>77<>101<>131<>146<>165<>168<>195<>208<>222<>246<>272<>276<>283	16	-	Caulobacter_crescentus<>Agrobacterium_tumefaciens_C58_Cereon<>Agrobacterium_tumefaciens_C58_UWash<>Bradyrhizobium_japonicum<>Rhodopseudomonas_palustris_CGA009<>Gluconobacter_oxydans_621H<>Candidatus_Pelagibacter_ubique_HTCC1062<>Rhodobacter_sphaeroides_2_4_1<>Carboxydothermus_hydrogenoformans_Z-2901<>Rhizobium_etli_CFN_42<>Jannaschia_CCS1<>Rhodopseudomonas_palustris_BisB5<>Roseobacter_denitrifica…	gly riboswitch
Candidate_108_NC_003047	SMc01226	PUTATIVE TRANSCRIPTION REGULATOR PROTEI	<<<	132	1698624	1698733	<<<	109	410	<<<	SMc01225	PUTATIVE TRANSCRIPTION REGULATOR PROTEI	candidate	292	2.4e-07	Y	39<>50<>195<>276<>280	5	RNA	Agrobacterium_tumefaciens_C58_Cereon<>Agrobacterium_tumefaciens_C58_UWash<>Rhizobium_etli_CFN_42<>Rhizobium_leguminosarum_bv_viciae_3841<>Rhizobium_leguminosarum_bv_viciae_3841	putative putative sRNA
Candidate_109_NC_003047	SMc01226	PUTATIVE TRANSCRIPTION REGULATOR PROTEI	<<<	332	1698824	1698999	<<<	175	144	<<<	SMc01225	PUTATIVE TRANSCRIPTION REGULATOR PROTEI	candidate	335	2.1e-07	Y	18<>39<>50<>195<>276<>277<>280	7	-	Mesorhizobium_loti<>Agrobacterium_tumefaciens_C58_Cereon<>Agrobacterium_tumefaciens_C58_UWash<>Rhizobium_etli_CFN_42<>Rhizobium_leguminosarum_bv_viciae_3841<>Rhizobium_leguminosarum_bv_viciae_3841<>Rhizobium_leguminosarum_bv_viciae_3841	putative putative sRNA
Candidate_110_NC_003047	SMc01215	carbamoyl-phosphate synthase large subu	<<<	32	1712383	1712505	<<<	122	47	<<<	SMc01214	PUTATIVE ZINC-CONTAINING ALCOHOL DEHYDR	candidate	435	1.1e-13	F	39<>50<>195<>276	4	-	Agrobacterium_tumefaciens_C58_Cereon<>Agrobacterium_tumefaciens_C58_UWash<>Rhizobium_etli_CFN_42<>Rhizobium_leguminosarum_bv_viciae_3841	5'UTR?
Candidate_113_NC_003047	SMc00193	HYPOTHETICAL/UNKNOWN PROTEIN	<<<	2	1963862	1963957	>>>	95	29	<<<	SMc00192	PROBABLE FERREDOXIN, 2FE-2S FDII ELECTR	candidate	285	3.3e-07	X	195<>276	2	RNA	Rhizobium_etli_CFN_42<>Rhizobium_leguminosarum_bv_viciae_3841	putative putative sRNA
Candidate_115_NC_003047	SMc00166	PUTATIVE OXIDOREDUCTASE NAD PROTEIN	<<<	-41	1999469	1999764	<<<	295	42	<<<	SMc00165	short chain dehydrogenase	candidate	345	3.3e-10	F	39<>195<>276	3	-	Agrobacterium_tumefaciens_C58_Cereon<>Rhizobium_etli_CFN_42<>Rhizobium_leguminosarum_bv_viciae_3841	cobalamin riboswitch
Candidate_116_NC_003047	SMc00166	PUTATIVE OXIDOREDUCTASE NAD PROTEIN	<<<	59	1999569	1999663	>>>	94	143	<<<	SMc00165	short chain dehydrogenase	candidate	136	1.9e-07	X	17<>39<>114<>149<>195<>202<>276	7	-	Mesorhizobium_loti<>Agrobacterium_tumefaciens_C58_Cereon<>Symbiobacterium_thermophilum_IAM14863<>Thermobifida_fusca_YX<>Rhizobium_etli_CFN_42<>Frankia_CcI3<>Rhizobium_leguminosarum_bv_viciae_3841	cobalamin riboswitch
Candidate_118_NC_003047	SMc02850	DNA polymerase I	<<<	160	201644	201824	>>>	180	131	>>>	SMc02851	PUTATIVE TRANSCRIPTION REGULATOR PROTEI	candidate	253	7.2e-06	F	17<>39<>50<>195<>276	5	RNA	Mesorhizobium_loti<>Agrobacterium_tumefaciens_C58_Cereon<>Agrobacterium_tumefaciens_C58_UWash<>Rhizobium_etli_CFN_42<>Rhizobium_leguminosarum_bv_viciae_3841	putative putative sRNA
Candidate_121_NC_003047	SMc04202	PUTATIVE TRANSMEMBRANE PROTEIN	<<<	60	2188226	2188371	<<<	145	320	>>>	SMc04203	PUTATIVE RNA POLYMERASE SIGMA FACTOR FE	candidate	312	1.6e-08	X	51	1	COD	Agrobacterium_tumefaciens_C58_UWash	5'UTR?
Candidate_123_NC_003047	SMc01427	hypothetical protein	<<<	35	2272460	2272541	<<<	81	39	<<<	SMc01428	PROBABLE COLD SHOCK TRANSCRIPTION REGUL	candidate	271	2.3e-06	Z	276	1	-	Rhizobium_leguminosarum_bv_viciae_3841	5'UTR?
Candidate_124_NC_003047	SMc01431	acetolactate synthase III large subunit	<<<	60	2276590	2276674	<<<	84	202	>>>	SMc01432	hypothetical protein	candidate	271	2.6e-06	X	17<>39<>50<>53<>69<>137<>181<>195<>276	9	-	Mesorhizobium_loti<>Agrobacterium_tumefaciens_C58_Cereon<>Agrobacterium_tumefaciens_C58_UWash<>Brucella_melitensis<>Brucella_suis_1330<>Brucella_abortus_9-941<>Brucella_melitensis_biovar_Abortus<>Rhizobium_etli_CFN_42<>Rhizobium_leguminosarum_bv_viciae_3841	isoleucine 5'-UTR
Candidate_125_NC_003047	SMc01449	hypothetical protein	<<<	30	2290985	2291498	<<<	513	167	>>>	SMc01450	hypothetical protein	candidate	676	2.8e-25	F	271	1	RNA	Maricaulis_maris_MCS10	ssrA IGR
Candidate_126_NC_003047	SMc01449	hypothetical protein	<<<	274	2291229	2291378	<<<	149	287	>>>	SMc01450	hypothetical protein	candidate	580	1.7e-24	X	17<>39<>50<>53<>62<>69<>77<>101<>105<>106<>128<>131<>135<>137<>158<>165<>181<>184<>192<>195<>203<>204<>208<>213<>222<>226<>235<>246<>251<>267<>271<>272<>276<>283	34	RNA	Mesorhizobium_loti<>Agrobacterium_tumefaciens_C58_Cereon<>Agrobacterium_tumefaciens_C58_UWash<>Brucella_melitensis<>Silicibacter_pomeroyi_DSS-3<>Brucella_suis_1330<>Bradyrhizobium_japonicum<>Rhodopseudomonas_palustris_CGA009<>Bartonella_quintana_Toulouse<>Bartonella_henselae_Houston-1<>Zymomonas_mobilis_ZM4<>Gluconobacter_oxydans_621H<>Wolbachia_endosymbiont_of_Brugia_malayi_TRS<>Brucella_abortus…	ssrA (tmRNA)
Candidate_128_NC_003047	SMc04453	hypothetical protein	<<<	762	2321058	2321227	<<<	169	338	>>>	SMc01885	PUTATIVE AMINOPEPTIDASE P PROTEIN	candidate	331	2.4e-06	F	195	1	RNA	Rhizobium_etli_CFN_42	putative sRNA
Candidate_129_NC_003047	SMc01857	hypothetical protein	<<<	313	2356680	2357030	<<<	350	219	<<<	SMc01856	PUTATIVE SARCOSINE OXIDASE PROTEIN	candidate	293	4e-09	Y	44<>142<>195<>276	4	RNA	Streptomyces_avermitilis<>Rickettsia_felis_URRWXCal2<>Rhizobium_etli_CFN_42<>Rhizobium_leguminosarum_bv_viciae_3841	rnase P RNA
Candidate_132_NC_003047	SMc01671	hypothetical protein	<<<	47	2474937	2475047	>>>	110	1193	<<<	SMc01540	hypothetical protein	candidate	398	6.4e-09	X	116<>159<>160	3	-	Burkholderia_mallei_ATCC_23344<>Burkholderia_pseudomallei_1710b<>Burkholderia_pseudomallei_1710b	non annotated ORF
Candidate_133_NC_003047	SMc01584	hypothetical protein	>>>	491	2520814	2520974	<<<	160	17	>>>	SMc01585	PUTATIVE COLD SHOCK TRANSCRIPTION REGUL	candidate	379	1.2e-11	X	39<>50<>195<>276	4	-	Agrobacterium_tumefaciens_C58_Cereon<>Agrobacterium_tumefaciens_C58_UWash<>Rhizobium_etli_CFN_42<>Rhizobium_leguminosarum_bv_viciae_3841	putative putative sRNA
Candidate_134_NC_003047	SMc02724	hypothetical protein	<<<	58	2573487	2573566	<<<	79	30	<<<	SMc02725	ANTHRANILATE SYNTHASE INCLUDES: GLUTAMI	candidate	311	4.5e-08	Z	195<>276	2	-	Rhizobium_etli_CFN_42<>Rhizobium_leguminosarum_bv_viciae_3841	putative putative sRNA
Candidate_135_NC_003047	SMc02725	ANTHRANILATE SYNTHASE INCLUDES: GLUTAMI	<<<	53	2575840	2575987	<<<	147	72	<<<	SMc02726	PUTATIVE IRON TRANSPORT PROTEIN	candidate	369	6.1e-11	Y	39<>50<>195<>276	4	COD	Agrobacterium_tumefaciens_C58_Cereon<>Agrobacterium_tumefaciens_C58_UWash<>Rhizobium_etli_CFN_42<>Rhizobium_leguminosarum_bv_viciae_3841	trpE 5'UTR?
Candidate_136_NC_003047	SMc02910	PUTATIVE TRANSPORT TRANSMEMBRANE PROTEI	<<<	104	267023	267107	>>>	84	33	>>>	SMc02911	hypothetical protein	candidate	309	4.7e-08	X	17<>39<>50<>195<>276	5	-	Mesorhizobium_loti<>Agrobacterium_tumefaciens_C58_Cereon<>Agrobacterium_tumefaciens_C58_UWash<>Rhizobium_etli_CFN_42<>Rhizobium_leguminosarum_bv_viciae_3841	putative putative sRNA
Candidate_137_NC_003047	trRNA	trRNA	<<<	121	2808970	2809444	<<<	474	11	<<<	trRNA	trRNA	candidate	829	4.1e-32	F	39<>195<>276	3	RNA	Agrobacterium_tumefaciens_C58_Cereon<>Rhizobium_etli_CFN_42<>Rhizobium_leguminosarum_bv_viciae_3841	IGR 16-23S rRNA
Candidate_138_NC_003047	SMc04458	translocase	>>>	113	2836709	2836824	<<<	115	5	>>>	SMc00744	PUTATIVE TRANSPORT PROTEIN TRANSMEMBRAN	candidate	328	3.9e-09	F	171<>195<>238<>251<>289	5	-	Burkholderia_383<>Rhizobium_etli_CFN_42<>Burkholderia_cenocepacia_AU_1054<>Mesorhizobium_BNC1<>Burkholderia_cenocepacia_HI2424	5'UTR?
Candidate_139_NC_003047	SMc00654	RESPONSE REGULATOR,CONTROLS CHROMOSOMAL	>>>	28	2922810	2922863	>>>	53	292	<<<	SMc00653	PUTATIVE 2-COMPONENT RECEIVER DOMAIN PR	candidate	361	8e-11	Z	195	1	-	Rhizobium_etli_CFN_42	non annotated repeat
Candidate_140_NC_003047	SMc00654	RESPONSE REGULATOR,CONTROLS CHROMOSOMAL	>>>	159	2922941	2923010	>>>	69	145	<<<	SMc00653	PUTATIVE 2-COMPONENT RECEIVER DOMAIN PR	candidate	346	8.2e-10	F	39<>40<>50<>51<>195<>199	6	RNA	Agrobacterium_tumefaciens_C58_Cereon<>Agrobacterium_tumefaciens_C58_Cereon<>Agrobacterium_tumefaciens_C58_UWash<>Agrobacterium_tumefaciens_C58_UWash<>Rhizobium_etli_CFN_42<>Rhizobium_etli_CFN_42	non annotated repeat
Candidate_141_NC_003047	SMc00643	adenylosuccinate synthetase	<<<	5	2934000	2934106	>>>	106	92	>>>	SMc00642	hypothetical protein	candidate	289	3.5e-07	F	39<>50<>276	3	-	Agrobacterium_tumefaciens_C58_Cereon<>Agrobacterium_tumefaciens_C58_UWash<>Rhizobium_leguminosarum_bv_viciae_3841	putative putative sRNA
Candidate_142_NC_003047	SMc03988	hypothetical protein	>>>	59	2986392	2986516	>>>	124	179	>>>	SMc03989	hypothetical protein	candidate	671	9.6e-25	Z	40<>51<>195<>276	4	-	Agrobacterium_tumefaciens_C58_Cereon<>Agrobacterium_tumefaciens_C58_UWash<>Rhizobium_etli_CFN_42<>Rhizobium_leguminosarum_bv_viciae_3841	putative putative sRNA
Candidate_144_NC_003047	SMc04002	phosphoribosylaminoimidazole carboxylas	>>>	30	2998713	2998795	>>>	82	60	>>>	SMc04003	50S ribosomal protein L36	candidate	329	3e-09	Z	195<>276	2	-	Rhizobium_etli_CFN_42<>Rhizobium_leguminosarum_bv_viciae_3841	5`-UTR?
Candidate_149_NC_003047	SMc04042	PUTATIVE MONOPHOSPHATASE PROTEIN	<<<	143	3046675	3046784	>>>	109	48	<<<	SMc04043	hypothetical protein	candidate	362	1.3e-10	X	40<>51<>195<>276	4	-	Agrobacterium_tumefaciens_C58_Cereon<>Agrobacterium_tumefaciens_C58_UWash<>Rhizobium_etli_CFN_42<>Rhizobium_leguminosarum_bv_viciae_3841	suhB
Candidate_152_NC_003047	SMc00362	translation initiation factor IF-3	>>>	19	318283	318377	>>>	94	126	>>>	SMc00363	50S ribosomal protein L35	candidate	349	4.3e-10	X	195	1	-	Rhizobium_etli_CFN_42	5'-UTR?
Candidate_154_NC_003047	SMc02498	ATP synthase subunit D	<<<	11	3295694	3295889	>>>	195	37	<<<	SMc02497	hypothetical protein	candidate	266	2.8e-06	X	39<>50<>276	3	RNA	Agrobacterium_tumefaciens_C58_Cereon<>Agrobacterium_tumefaciens_C58_UWash<>Rhizobium_leguminosarum_bv_viciae_3841	putative putative sRNA
Candidate_157_NC_003047	SMc03772	50S ribosomal protein L27	>>>	18	3439681	3439792	<<<	111	0	>>>	SMc03773	hypothetical protein	candidate	272	3.1e-06	F	195<>276	2	-	Rhizobium_etli_CFN_42<>Rhizobium_leguminosarum_bv_viciae_3841	3'UTR ribosomal protein?
Candidate_158_NC_003047	SMc03772	50S ribosomal protein L27	>>>	1	3439664	3439767	>>>	103	25	>>>	SMc03773	hypothetical protein	candidate	272	3.1e-06	Y	195<>276	2	-	Rhizobium_etli_CFN_42<>Rhizobium_leguminosarum_bv_viciae_3841	3'UTR ribosomal protein?
Candidate_161_NC_003047	SMc03796	hypothetical protein	>>>	197	3461773	3461881	>>>	108	-43	>>>	SMc03797	homoserine O-succinyltransferase	candidate	267	3.2e-06	F	17<>50<>53<>69<>77<>101<>137<>158<>181<>195<>203<>222<>251<>272<>276<>283	16	-	Mesorhizobium_loti<>Agrobacterium_tumefaciens_C58_UWash<>Brucella_melitensis<>Brucella_suis_1330<>Bradyrhizobium_japonicum<>Rhodopseudomonas_palustris_CGA009<>Brucella_abortus_9-941<>Nitrobacter_winogradskyi_Nb-255<>Brucella_melitensis_biovar_Abortus<>Rhizobium_etli_CFN_42<>Rhodopseudomonas_palustris_HaA2<>Rhodopseudomonas_palustris_BisB5<>Mesorhizobium_BNC1<>Hyphomonas_neptunium_ATCC_15444<>Rhiz…	met riboswitch
Candidate_162_NC_003047	SMc00460	hypothetical protein	<<<	35	348545	348706	<<<	161	16	<<<	SMc00399	PROBABLE MAGNESIUM AND COBALT TRANSPORT	candidate	268	5.1e-07	F	195<>276	2	RNA	Rhizobium_etli_CFN_42<>Rhizobium_leguminosarum_bv_viciae_3841	short repeat
Candidate_163_NC_003047	SMc00460	hypothetical protein	<<<	14	348524	348600	>>>	76	122	<<<	SMc00399	PROBABLE MAGNESIUM AND COBALT TRANSPORT	candidate	301	9.5e-08	F	195<>276	2	RNA	Rhizobium_etli_CFN_42<>Rhizobium_leguminosarum_bv_viciae_3841	short repeat
Candidate_165_NC_003047	SMc03856	diaminopimelate epimerase	<<<	172	3522254	3522374	>>>	120	91	>>>	SMc03857	PROBABLE SIGNAL RECOGNITION PARTICLE PR	candidate	375	2.1e-11	F	39<>50<>195<>276	4	-	Agrobacterium_tumefaciens_C58_Cereon<>Agrobacterium_tumefaciens_C58_UWash<>Rhizobium_etli_CFN_42<>Rhizobium_leguminosarum_bv_viciae_3841	putative putative sRNAor ffh leader?
Candidate_168_NC_003047	SMc01152	30S RIBOSOMAL PROTEIN S20	>>>	19	398424	398454	>>>	30	875	>>>	SMc01167	chromosomal replication initiation prot	candidate	561	3.6e-20	Z	50<>276	2	RNA	Agrobacterium_tumefaciens_C58_UWash<>Rhizobium_leguminosarum_bv_viciae_3841	3'UTR ribosomal protein?
Candidate_169_NC_003047	SMc01152	30S RIBOSOMAL PROTEIN S20	>>>	532	398937	399076	<<<	139	253	>>>	SMc01167	chromosomal replication initiation prot	candidate	550	1.3e-19	F	195<>276	2	-	Rhizobium_etli_CFN_42<>Rhizobium_leguminosarum_bv_viciae_3841	putative putative sRNA
Candidate_173_NC_003047	SMc02756	PUTATIVE SENSOR HISTIDINE KINASE PROTEI	<<<	240	46219	46266	<<<	47	13	<<<	SMc02755	S-adenosyl-L-homocysteine hydrolase	candidate	289	3.3e-07	Y	195<>276	2	RNA	Rhizobium_etli_CFN_42<>Rhizobium_leguminosarum_bv_viciae_3841	putative putative sRNA
Candidate_175_NC_003047	SMc02172	PUTATIVE TRANSCRIPTION REGULATOR PROTEI	<<<	158	523699	523869	>>>	170	22	>>>	SMc02171	PUTATIVE PERIPLASMIC BINDING ABC TRANSP	candidate	265	3.6e-06	X	276	1	-	Rhizobium_leguminosarum_bv_viciae_3841	putative putative sRNA
Candidate_176_NC_003047	SMc02139	hypothetical protein	<<<	294	573977	574035	>>>	58	57	>>>	SMc02138	bifunctional N-succinyldiaminopimelate-	candidate	130	5.2e-11	X	17<>195<>276	3	-	Mesorhizobium_loti<>Rhizobium_etli_CFN_42<>Rhizobium_leguminosarum_bv_viciae_3841	putative putative sRNAor arg 5'-UTR?
Candidate_177_NC_003047	SMc02217	O-succinylhomoserine sulfhydrylase	<<<	40	580108	580182	<<<	74	82	>>>	SMc02218	2'-deoxycytidine 5'-triphosphate deamin	candidate	296	9.4e-08	X	17<>39<>53<>69<>77<>101<>137<>158<>181<>195<>203<>213<>222<>226<>251<>272<>276<>283	18	-	Mesorhizobium_loti<>Agrobacterium_tumefaciens_C58_Cereon<>Brucella_melitensis<>Brucella_suis_1330<>Bradyrhizobium_japonicum<>Rhodopseudomonas_palustris_CGA009<>Brucella_abortus_9-941<>Nitrobacter_winogradskyi_Nb-255<>Brucella_melitensis_biovar_Abortus<>Rhizobium_etli_CFN_42<>Rhodopseudomonas_palustris_HaA2<>Rhodopseudomonas_palustris_BisB18<>Rhodopseudomonas_palustris_BisB5<>Nitrobacter_hamburgen…	met riboswitch
Candidate_180_NC_003047	SMc03003	hypothetical protein	>>>	436	701902	702029	>>>	127	142	>>>	SMc03004	PUTATIVE CHEMORECEPTOR (METHYL-ACCEPTIN	candidate	381	2.5e-19	F	39<>50<>195<>276	4	-	Agrobacterium_tumefaciens_C58_Cereon<>Agrobacterium_tumefaciens_C58_UWash<>Rhizobium_etli_CFN_42<>Rhizobium_leguminosarum_bv_viciae_3841	mcpE promoter?
Candidate_181_NC_003047	SMc03026	hypothetical protein	>>>	130	724761	724877	<<<	116	60	>>>	SMc03027	flagellar basal body rod protein	candidate	380	2.6e-11	X	195<>276	2	-	Rhizobium_etli_CFN_42<>Rhizobium_leguminosarum_bv_viciae_3841	short repeat
Candidate_185_NC_003047	SMc00987	hypothetical protein	<<<	1	948586	948638	>>>	52	320	>>>	SMc00986	hypothetical protein	candidate	472	1.2e-15	X	39<>50<>195<>276	4	-	Agrobacterium_tumefaciens_C58_Cereon<>Agrobacterium_tumefaciens_C58_UWash<>Rhizobium_etli_CFN_42<>Rhizobium_leguminosarum_bv_viciae_3841	putative putative sRNA
