# Supplementary material for: Prediction of Sinorhizobium meliloti sRNA genes and experimental detection in strain 2011
Source: BMC Genomics. 2008 Sep 16;9:416. doi: 10.1186/1471-2164-9-416 (PMC2573895; doi:10.1186/1471-2164-9-416)
Supplement: Additional file 17 — List of S. meliloti sRNA gene predictions based on the GS method. Complete list of S. meliloti 1021 chromosomal IgRs predicted to encode sRNAs according to the global scoring procedure (summarized in Figure 3). [file 1471-2164-9-416-S17.xls]

## Sheet: kk
hit no.	IGR (bp)	IGR coordinates	UP ORF	UP	DW	known?	Tdir	Tscore	Blast	Qrna	p-NN	dir	start	s70-f	dir	start	s70-r	dir	start	s54-f	dir	start	s54-r	dir	start	PhoB-f	dir	start	PhoB-r	dir	start	L-NN	L-s70-f	L-s70-r	L-s54-f	L-s54-r	L-PhoB-f	L-PhoB-r	GS	Prediction	NB	sRNApredicted
1	883	2356367-2357249	SMc01857	-	-	RNaseP	-	0	87	73	1	1	2356595	4	1	2356610	0		0	3	0	2356532	0		0	0		0	0		0	0	0	0	0	0	0	0	168	RNAseP RNA		y
2	315	2398059-2398373	SMc01608	+	+	FMN		0	76	48	3	1	2398064	0		0	0		0	0		0	0		0	0		0	0		0	0	0	0	0	0	0	0	127	FMN riboswitch
3	652	1698492-1699143	SMc01226	-	-		-	0	6	2	4	1	1698513	1	1	1698740	0		0	0		0	0		0	2	1	1698976	0		0	30	20	0	0	0	40	0	98	sRNA (smrC15, smrC16)	y	y
4	541	2371344-2371884	SMc01844	+	-		-	2	1	1	21	1	2371425	9	1	2371528	0		0	0		0	0		0	0		0	0		0	60	20	0	0	0	0	0	82	sRNA
5	384	3522082-3522465	SMc03856	-	+		+	3	12	8	0		0	0		0	0		0	0		0	0		0	0		0	0		0	0	40	20	0	0	0	0	80	sRNA (ffh leader?)		y
6	491	1727920-1728410	SMc01202	-	-		-	0	1	1	2	1	1728145	5	1	1728277	0		0	0		0	0		0	0		0	0		0	40	20	0	0	0	0	0	62	sRNA
7	1478	1667435-1668356	SMc02051	-	+		-	3	3	5	0		0	3	1	1668242	0		0	0		0	0		0	0		0	0		0	0	50	0	0	0	0	0	58	sRNA (smrC14)	y
8	301	3046532-3046832	SMc04042	-	-	suhB	+	3	9	4	3	1	3046692	6	0	3046788	0		0	0		0	0		0	0		0	0		0	20	20	0	0	0	0	0	53	suhB	y	y
9	470	1635180-1635649	SMc02080	+	+		+	0	1	1	14	1	1635408	6	1	1635419	0		0	0		0	0		0	0		0	0		0	30	20	0	0	0	0	0	52	sRNA
10	405	1090966-1091370	SMc00057	+	+		+	2	1	1	6	1	1090979	0		0	0		0	0		0	0		0	0		0	0		0	30	20	0	0	0	0	0	52	sRNA
11	1351	2474890-2476240	SMc01671	-	-		+	3	5	2	9	0	2476173	9	1	2474959	0		0	0		0	0		0	0		0	0		0	20	20	0	0	0	0	0	47	sRNA		y
12	710	1398105-1398814	SMc01933	-	+		+	3	4	3	2	1	1398423	2	1	1398591	0		0	0		0	0		0	4	0	1398533	0		0	10	30	0	0	0	0	0	47	sRNA (smrC9)	y	y
13	472	201484-201955	SMc02850	-	+		+	3	4	3	0		0	0		0	0		0	0		0	0		0	0		0	0		0	20	20	0	0	0	0	0	47	sRNA (smrC7)	y	y
14	410	573683-574092	SMc02139	-	+		+	3	4	1	2	1	573803	2	1	573814	0		0	0		0	0		0	0		0	0		0	20	0	0	0	0	20	0	45	sRNA		y
15	2405	543310-545714	SMc02201	+	-		-	0	1	1	15	1	543400	24	1	545048	0		0	0		0	0		0	3	0	545708	0		0	0	0	0	0	0	0	0	44	sRNA
16	902	1197909-1198810	SMc02597	+	+		-	3	1	1	19	1	1198305	11	1	1198718	0		0	0		0	0		0	0		0	0		0	30	10	0	0	0	0	0	42	sRNA
17	829	560580-561408	SMc02151	-	-		+	3	1	1	9	0	561247	10	1	561375	0		0	0		0	0		0	0		0	0		0	20	20	0	0	0	0	0	42	sRNA	n.d.
18	585	2270948-2271224	SMc01425	-	+		+	3	1	1	0		0	0		0	0		0	0		0	0		0	0		0	0		0	0	30	10	0	0	0	0	42	sRNA
19	301	259823-260123	SMc02904	-	+	SRP_bact		0	27	14	0		0	0		0	0		0	0		0	0		0	0		0	0		0	0	0	0	0	0	0	0	41	4.5S RNA
20	861	3368255-3369115	SMc03253	-	-			0	2	1	31	1	3368518	6	0	3368914	0		0	0		0	0		0	0		0	0		0	0	0	0	0	0	0	0	40	sRNA
21	1104	3412513-3413616	SMc03297	-	-			0	2	1	23	1	3412697	12	0	3413315	0		0	0		0	0		0	0		0	0		0	0	0	0	0	0	0	0	38	sRNA
22	874	1674762-1675635	SMc02047	-	+	Glycine		0	24	9	0		0	2	1	1675303	0		0	0		0	0		0	2	0	1675070	0		0	0	0	0	0	0	0	0	37	Gly riboswitch		y
23	292	1706663-1706954	SMc01218	-	+		-	3	1	3	0		0	0		0	0		0	0		0	0		0	0		0	0		0	30	0	0	0	0	0	0	34	sRNA
24	188	2290955-2291142	SMc01449	-	+			0	23	10	0		0	0		0	0		0	0		0	0		0	0		0	0		0	0	0	0	0	0	0	0	33	ssrA	y	y
25	396	2210147-2210542	SMc04289	-	+		+	3	1	2	0		0	0		0	0		0	0		0	0		0	0		0	0		0	0	20	0	0	0	10	0	33	sRNA
26	1270	2320296-2321565	SMc04453	-	+		-	3	2	1	0		0	0		0	0		0	0		0	0		0	0		0	0		0	30	0	0	0	0	0	0	33	sRNA	y	y
27	289	1019115-1019403	SMc00023	+	+		+	0	8	24	0		0	0		0	0		0	0		0	0		0	0		0	0		0	0	0	0	0	0	0	0	32	sRNA
28	826	713263-714088	SMc03014	+	+		-	3	1	1	6	1	713461	9	1	713959	0		0	0		0	0		0	0		0	0		0	10	20	0	0	0	0	0	32	sRNA
29	279	2059615-2059893	SMc04232	+	-		-	0	1	1	3	1	2059821	3	0	2059839	0		0	0		0	0		0	3	1	2059664	0		0	30	0	0	0	0	0	0	32	sRNA
30	644	1518568-1519211	SMc01257	-	+		+	3	1	1	2	0	1519054	2	1	1518940	0		0	0		0	0		0	0		0	0		0	10	10	0	0	0	10	0	32	sRNA
31	226	1491104-1491329	SMc01287	+	+		+	0	10	1	3	1	1491231	0		0	0		0	0		0	0		0	0		0	0		0	20	0	0	0	0	0	0	31	sRNA
32	216	2972120-2972335	SMc03975	+	-	6S		0	8	7	0		0	9	0	2972224	3	0	2972224	0		0	0		0	0		0	0		0	0	0	0	0	0	0	0	27	6S RNA	y
33	586	3105052-3105637	SMc02983	-	+	speF		0	14	9	2	1	3105455	2	1	3105454	0		0	0		0	0		0	0		0	0		0	0	0	0	0	0	0	0	27	speF cis regulator (smrC45)	y
34	251	1931163-1931413	SMc00485	-	-		-	0	4	3	0		0	0		0	0		0	0		0	0		0	1	1	1931375	0		0	0	0	0	0	0	10	10	27	sRNA		y
35	460	355894-356353	SMc00404	-	-			0	1	1	18	1	355991	3	0	356327	0		0	0		0	0		0	2	1	356231	0		0	0	0	0	0	0	0	0	25	sRNA
36	202	684636-684837	SMc04432	+	-			0	11	2	12	1	684673	0		0	0		0	0		0	0		0	0		0	0		0	0	0	0	0	0	0	0	25	sRNA
37	443	2065040-2065482	SMc04238	+	+			0	1	0	16	1	2065203	6	1	2065425	0		0	0		0	0		0	2	0	2065386	0		0	0	0	0	0	0	0	0	25	sRNA
38	609	2594925-2595533	SMc04457	+	+		+	2	3	1	0		0	5	1	2595081	0		0	0		0	0		0	0		0	0		0	20	0	0	0	0	0	0	24	nolR gene
39	351	523541-523891	SMc02172	-	+		+	3	3	1	0		0	0		0	0		0	0		0	0		0	0		0	0		0	10	10	0	0	0	0	0	24	sRNA		y
40	202	687977-688178	SMc02315	+	+			0	1	1	12	1	688028	9	1	688117	0		0	0		0	0		0	0		0	0		0	0	0	0	0	0	0	0	23	sRNA
41	845	3406984-3407828	SMc03289	-	-			0	1	1	19	1	3407516	2	1	3407668	0		0	0		0	0		0	0		0	0		0	0	0	0	0	0	0	0	23	sRNA
42	674	3545027-3545700	SMc03877	-	-		-	0	3	3	5	1	3545327	12	1	3545635	0		0	0		0	0		0	0		0	0		0	0	0	0	0	0	0	0	23	sRNA
43	488	1131947-1132434	SMc02377	+	+		+	1	1	2	4	1	1132159	3	1	1132170	0		0	0		0	0		0	0		0	0		0	10	10	0	0	0	0	0	23	sRNA
44	299	2489886-2490184	SMc01749	-	+		+	3	2	1	0		0	0		0	0		0	0		0	0		0	0		0	0		0	0	0	0	10	10	0	0	23	sRNA
45	807	1734329-1735135	SMc01196	+	-		+	2	1	1	15	1	1734371	12	1	1735062	0		0	0		0	0		0	3	0	1734368	0		0	10	0	0	0	0	10	0	22	sRNA
46	1021	2916455-2917475	SMc00660	-	-			0	2	1	11	1	2917108	5	1	2917034	0		0	0		0	0		0	3	0	2916926	0		0	0	0	0	0	0	0	0	22	sRNA
47	555	3399670-3400224	SMc03284	+	-			0	2	2	3	0	3400037	12	1	3400012	0		0	0		0	0		0	3	1	3399699	0		0	0	0	0	0	0	0	0	22	sRNA
48	905	1822801-1823705	SMc00253	+	+		-	3	1	1	3	1	1823003	7	0	1823003	1	0	1823003	0		0	0		0	2	0	1823344	0		0	0	10	10	0	0	0	0	22	sRNA
49	486	2695309-2695794	SMc01971	-	-		-	0	1	1	11	1	2695673	3	1	2695502	0		0	0		0	0		0	0		0	0		0	10	10	0	0	0	0	0	22	sRNA
50	370	1636940-1637309	SMc02079	+	+		-	3	1	1	1	0	1637194	6	1	1637183	0		0	0		0	0		0	0		0	0		0	0	20	0	0	0	0	0	22	sRNA		y
51	350	1924386-1924735	SMc00538	+	+		-	3	1	1	6	1	1924616	1	0	1924586	0		0	0		0	0		0	0		0	0		0	20	0	0	0	0	0	0	22	sRNA
52	313	2436480-2436792	SMc01641	+	+		-	3	1	1	6	1	2436602	1	0	2436772	0		0	0		0	0		0	0		0	0		0	20	0	0	0	0	0	0	22	sRNA
53	246	1246045-1246290	SMc00575	+	+		-	3	1	1	0		0	6	1	1246202	0		0	0		0	0		0	0		0	0		0	0	20	0	0	0	0	0	22	sRNA
54	265	2947352-2947616	SMc02942	-	-		+	3	1	1	6	1	2947385	0		0	0		0	0		0	0		0	0		0	0		0	20	0	0	0	0	0	0	22	sRNA
55	271	1599197-1599467	SMc02111	+	+		+	0	1	1	4	1	1599343	0		0	0		0	0		0	0		0	0		0	0		0	20	0	0	0	0	0	0	22	sRNA
56	514	1093054-1093567	SMc00456	-	+		+	3	1	1	0		0	0		0	0		0	0		0	0		0	0		0	0		0	10	10	0	0	0	0	0	22	sRNA
57	261	1825826-1826086	SMc00256	-	+		+	3	1	1	0		0	0		0	0		0	0		0	0		0	0		0	0		0	20	0	0	0	0	0	0	22	sRNA
58	262	2031321-2031582	SMc00140	+	+		+	0	1	1	3	1	2031523	0		0	0		0	0		0	0		0	0		0	0		0	20	0	0	0	0	0	0	22	sRNA
59	374	2490653-2491026	SMc01550	+	+			0	2	1	12	1	2490679	6	1	2490856	0		0	0		0	0		0	0		0	0		0	0	0	0	0	0	0	0	21	sRNA
60	611	2496133-2496743	SMc01554	+	-			0	2	1	3	1	2496400	12	1	2496406	0		0	0		0	0		0	3	0	2496381	0		0	0	0	0	0	0	0	0	21	sRNA
61	1102	2679062-2680163	SMc01956	+	+			0	1	1	5	1	2679282	13	0	2679317	1	0	2679317	0		0	0		0	0		0	0		0	0	0	0	0	0	0	0	21	sRNA
62	473	3434393-3434865	SMc03767	-	-			0	1	1	10	1	3434791	3	0	3434431	0		0	0		0	0		0	6	0	3434729	0		0	0	0	0	0	0	0	0	21	sRNA
63	554	3301080-3301633	SMc02494	-	+		-	3	1	0	0		0	0		0	0		0	0		0	0		0	0		0	0		0	20	0	0	0	0	0	0	21	sRNA
64	269	1048615-1048883	SMc00034	+	-		+	2	4	1	3	1	1048646	12	1	1048735	0		0	0		0	0		0	0		0	0		0	0	0	0	0	0	0	0	20	sRNA	y	y
65	477	2529069-2529545	SMc02678	-	-			0	4	3	12	1	2529230	0		0	0		0	0		0	0		0	1	1	2529351	0		0	0	0	0	0	0	0	0	20	sRNA
66	477	1-477	control	+	+			0	4	1	12	1	82	2	0	352	0		0	0		0	0		0	0		0	0		0	0	0	0	0	0	0	0	19	sRNA
67	293	1147017-1147309	SMc02393	-	-			0	4	9	3	1	1147141	3	0	1147293	0		0	0		0	0		0	0		0	0		0	0	0	0	0	0	0	0	19	sRNA
68	268	3532759-3533026	SMc03868	-	+	TPP		0	15	4	0		0	0		0	0		0	0		0	0		0	0		0	0		0	0	0	0	0	0	0	0	19	Thi riboswitch
69	424	2817690-2818113	SMc02434	-	-			0	4	1	10	1	2817902	2	1	2818039	0		0	1	1	2817967	0		0	0		0	0		0	0	0	0	0	0	0	0	18	sRNA
70	281	3452229-3452509	SMc03787	-	-			0	1	0	10	1	3452432	7	1	3452446	0		0	0		0	0		0	0		0	0		0	0	0	0	0	0	0	0	18	sRNA
71	661	659343-660003	SMc02326	+	-			0	1	1	3	1	659672	12	1	659784	0		0	0		0	0		0	0		0	0		0	0	0	0	0	0	0	0	17	sRNA
72	913	662371-663283	SMc02287	-	-			0	1	1	8	1	662446	7	1	663115	0		0	0		0	0		0	0		0	0		0	0	0	0	0	0	0	0	17	sRNA
73	706	701466-702171	SMc03003	+	+			0	3	1	7	1	701626	0		0	0		0	0		0	0		0	6	1	701743	0		0	0	0	0	0	0	0	0	17	sRNA		y
74	626	2008457-2008650	SMc00195	+	+			0	1	1	12	1	2008468	0		0	0		0	0		0	0		0	3	1	2008600	0		0	0	0	0	0	0	0	0	17	sRNA		y
75	537	3429868-3430404	SMc03764	+	-			0	1	1	12	1	3430166	0		0	0		0	0		0	0		0	3	0	3430289	0		0	0	0	0	0	0	0	0	17	sRNA
76	222	266919-267140	SMc02910	-	+		+	3	3	4	0		0	0		0	0		0	0		0	0		0	0		0	0		0	0	10	0	0	0	0	0	17	sRNA	y	y
77	347	2276530-2276876	SMc01431	-	+		-	3	9	7	0		0	0		0	0		0	0		0	0		0	0		0	0		0	0	0	0	0	0	0	0	16	ilvIH cis regulatory		y
78	586	1029392-1029977	SMc00087	-	+			0	1	1	6	1	1029569	6	1	1029656	0		0	0		0	0		0	2	0	1029784	0		0	0	0	0	0	0	0	0	16	sRNA
79	468	1402179-1402646	SMc01376	+	+			0	1	1	8	1	1402305	6	1	1402381	0		0	0		0	0		0	0		0	0		0	0	0	0	0	0	0	0	16	sRNA
80	201	1449218-1449418	SMc01334	+	+		+	0	12	1	0		0	3	1	1449327	0		0	0		0	0		0	0		0	0		0	0	0	0	0	0	0	0	16	sRNA (prfB leader?)		y
81	297	1999510-1999806	SMc00166	-	-	Cobalamin		0	4	5	0		0	7	1	1999767	0		0	0		0	0		0	0		0	0		0	0	0	0	0	0	0	0	16	cobalamin ribowsitch		y
82	1084	3177459-3178542	SMc03150	-	+			0	1	1	12	1	3177645	2	1	3178187	0		0	0		0	0		0	0		0	0		0	0	0	0	0	0	0	0	16	sRNA
83	940	3363952-3364891	SMc03250	-	-			0	4	3	0		0	4	1	3364474	0		0	0		0	0		0	5	1	3364820	0		0	0	0	0	0	0	0	0	16	sRNA
84	363	2986333-2986695	SMc03988	+	+		+	1	4	2	0		0	0		0	0		0	0		0	0		0	0		0	0		0	0	10	0	0	0	0	0	16	sRNA	y	y
85	291	916224-916514	SMc00928	+	+		+	0	4	1	4	1	916315	6	0	916416	0		0	0		0	0		0	0		0	0		0	0	0	0	0	0	0	0	15	sRNA
86	183	1460478-1460660	SMc01324	+	+		+	0	9	6	0		0	0		0	0		0	0		0	0		0	0		0	0		0	0	0	0	0	0	0	0	15	sRNA
87	183	1609701-1609883	SMc02100	+	+		+	0	9	6	0		0	0		0	0		0	0		0	0		0	0		0	0		0	0	0	0	0	0	0	0	15	sRNA
88	787	2203995-2204781	SMc04276	-	-			0	1	1	8	1	2204716	0		0	0		0	5	1	2204508	0		0	0		0	0		0	0	0	0	0	0	0	0	15	sRNA
89	167	2542122-2542288	SMc02691	+	+		+	0	8	7	0		0	0		0	0		0	0		0	0		0	0		0	0		0	0	0	0	0	0	0	0	15	sRNA
90	520	2739850-2740369	SMc02033	-	-			0	2	1	3	1	2739917	7	1	2740138	0		0	0		0	0		0	2	1	2740159	0		0	0	0	0	0	0	0	0	15	sRNA		y
91	1066	3377864-3378929	SMc03262	-	+			0	6	1	4	0	3378469	2	1	3378620	0		0	0		0	0		0	2	0	3378272	0		0	0	0	0	0	0	0	0	15	sRNA		y
92	259	3399231-3399489	SMc03283	+	+			0	6	6	0		0	3	1	3399248	0		0	0		0	0		0	0		0	0		0	0	0	0	0	0	0	0	15	sRNA
93	229	242322-242550	SMc02886	-	-			0	1	1	6	0	242476	0		0	0		0	0		0	0		0	3	0	242428	3	0	242428	0	0	0	0	0	0	0	14	sRNA
94	370	828542-828911	SMc00808	-	-			0	3	4	1	1	828799	3	1	828741	0		0	0		0	0		0	3	0	828762	0		0	0	0	0	0	0	0	0	14	sRNA
95	190	836022-836211	SMc00814	+	+		+	0	4	1	9	1	836055	0		0	0		0	0		0	0		0	0		0	0		0	0	0	0	0	0	0	0	14	sRNA
96	565	1099125-1099689	SMc00063	+	-			0	1	1	6	1	1099164	3	0	1099280	0		0	0		0	0		0	3	1	1099274	0		0	0	0	0	0	0	0	0	14	sRNA
97	443	1377291-1377733	SMc01911	+	+			0	1	1	0		0	12	1	1377659	0		0	0		0	0		0	0		0	0		0	0	0	0	0	0	0	0	14	sRNA		y
98	405	1724533-1724937	SMc01205	+	-			0	1	1	12	1	1724797	0		0	0		0	0		0	0		0	0		0	0		0	0	0	0	0	0	0	0	14	sRNA
99	405	1724533-1724937	SMc01205	+	-			0	1	1	12	1	1724797	0		0	0		0	0		0	0		0	0		0	0		0	0	0	0	0	0	0	0	14	sRNA
100	495	2380863-2381047	SMc04455	+	-			0	1	1	3	1	2380995	6	0	2380950	0		0	0		0	0		0	3	1	2380979	0		0	0	0	0	0	0	0	0	14	sRNA		y
101	873	2122378-2123250	SMc04305	-	+			0	8	2	2	1	2122900	0		0	0		0	2	0	2122710	0		0	0		0	0		0	0	0	0	0	0	0	0	14	cobalamin ribowsitch		y
102	669	2520323-2520991	SMc01584	+	+			0	1	1	5	1	2520372	7	1	2520448	0		0	0		0	0		0	0		0	0		0	0	0	0	0	0	0	0	14	sRNA		y
103	305	3129922-3130226	SMc03168	-	+		-	3	1	3	0		0	0		0	0		0	0		0	0		0	0		0	0		0	0	10	0	0	0	0	0	14	sRNA
104	273	2575787-2576059	SMc02725	-	-		-	0	2	2	0		0	0		0	0		0	0		0	0		0	0		0	0		0	0	10	0	0	0	0	0	14	sRNA		y
105	264	658596-658859	SMc02285	+	+		-	3	2	1	6	1	658650	3	1	658731	0		0	0		0	0		0	3	1	658610	0		0	10	0	0	0	0	0	0	13	sRNA
106	391	294011-294301	SMc00338	-	-			0	1	0	3	0	294268	6	1	294147	0		0	0		0	0		0	3	0	294185	0		0	0	0	0	0	0	0	0	13	sRNA
107	319	540596-540914	SMc02156	+	+			0	1	0	8	1	540754	4	1	540805	0		0	0		0	0		0	0		0	0		0	0	0	0	0	0	0	0	13	sRNA
108	196	770729-770924	SMc03070	-	-			0	1	0	9	1	770765	3	1	770762	0		0	0		0	0		0	0		0	0		0	0	0	0	0	0	0	0	13	sRNA
109	328	1857592-1857919	SMc00286	+	-			0	2	2	3	1	1857865	6	1	1857598	0		0	0		0	0		0	0		0	0		0	0	0	0	0	0	0	0	13	sRNA
110	414	1923636-1924049	SMc00487	+	+			0	1	1	0		0	8	1	1923996	0		0	0		0	0		0	3	1	1923681	0		0	0	0	0	0	0	0	0	13	sRNA
111	549	2153151-2153699	SMc04163	-	+			0	1	1	6	1	2153169	5	1	2153565	0		0	0		0	0		0	0		0	0		0	0	0	0	0	0	0	0	13	sRNA
112	550	2921622-2922079	SMc00655	-	+			0	6	1	4	1	2921769	2	1	2921990	0		0	0		0	0		0	0		0	0		0	0	0	0	0	0	0	0	13	sRNA
113	359	3409715-3410073	SMc03293	-	-			0	3	2	4	1	3409970	4	1	3409925	0		0	0		0	0		0	0		0	0		0	0	0	0	0	0	0	0	13	sRNA
114	409	3540367-3540775	SMc03874	-	-			0	1	2	1	1	3540608	3	1	3540667	0		0	0		0	0		0	6	0	3540750	0		0	0	0	0	0	0	0	0	13	sRNA
115	925	398405-399329	SMc01152	+	+		-	3	1	2	6	1	398616	0		0	0		0	3	1	398499	0		0	0		0	0		0	0	0	0	0	0	0	0	12	sRNA		y
116	253	1744783-1745035	SMc01186	+	+		-	3	3	0	3	1	1744955	3	1	1744936	0		0	0		0	0		0	3	1	1744786	0		0	0	0	0	0	0	0	0	12	sRNA
117	345	3238508-3238852	SMc03104	-	-		+	3	1	1	7	1	3238610	1	1	3238796	1	1	3238796	0		0	0		0	0		0	0		0	10	0	0	0	0	0	0	12	sRNA
118	785	1821077-1821861	SMc00251	+	-		-	2	1	1	0		0	9	1	1821698	0		0	0		0	0		0	0		0	0		0	0	10	0	0	0	0	0	12	sRNA
119	268	683790-684057	SMc02312	+	+			0	7	1	3	1	683996	1	0	684052	0		0	0		0	0		0	0		0	0		0	0	0	0	0	0	0	0	12	sRNA
120	343	1238590-1238932	SMc00568	-	+			0	11	1	0		0	0		0	0		0	0		0	0		0	0		0	0		0	0	0	0	0	0	0	0	12	sRNA
121	233	1570872-1571104	SMc01043	+	+			0	8	4	0		0	0		0	0		0	0		0	0		0	0		0	0		0	0	0	0	0	0	0	0	12	sRNA
122	241	1598602-1598842	SMc02112	+	+		+	0	1	1	7	1	1598694	3	1	1598795	0		0	0		0	0		0	0		0	0		0	0	0	0	0	0	0	0	12	sRNA
123	448	1723329-1723776	SMc01206	+	+			0	1	1	3	1	1723447	7	1	1723460	0		0	0		0	0		0	0		0	0		0	0	0	0	0	0	0	0	12	sRNA
124	557	1820052-1820608	SMc00249	+	+			0	1	1	3	1	1820491	4	0	1820507	0		0	0		0	0		0	3	1	1820447	0		0	0	0	0	0	0	0	0	12	sRNA
125	308	2143716-2144023	SMc04334	+	+			0	1	0	8	1	2143869	3	1	2143976	0		0	0		0	0		0	0		0	0		0	0	0	0	0	0	0	0	12	sRNA
126	530	3359789-3360318	SMc03246	+	+			0	1	2	3	0	3360235	6	1	3359994	0		0	0		0	0		0	0		0	0		0	0	0	0	0	0	0	0	12	sRNA
127	433	3406368-3406800	SMc03288	+	-			0	1	2	6	1	3406441	3	0	3406657	0		0	0		0	0		0	0		0	0		0	0	0	0	0	0	0	0	12	sRNA
128	868	3437728-3438595	SMc03769	-	+			0	1	1	8	1	3437770	2	1	3438531	0		0	0		0	0		0	0		0	0		0	0	0	0	0	0	0	0	12	sRNA
129	315	3541931-3542245	SMc03876	-	-			0	5	1	3	0	3542092	3	0	3542002	0		0	0		0	0		0	0		0	0		0	0	0	0	0	0	0	0	12	sRNA
130	540	3650622-3651161	SMc02797	-	-		+	3	1	1	0		0	5	1	3650952	0		0	0		0	0		0	0		0	0		0	0	10	0	0	0	0	0	12	sRNA
131	278	424089-424366	SMc01127	+	-		+	1	1	1	6	0	424239	0		0	0		0	0		0	0		0	0		0	0		0	10	0	0	0	0	0	0	12	sRNA
132	352	1714746-1715097	SMc01213	+	+		-	3	1	1	3	1	1714988	1	0	1714964	0		0	0		0	0		0	0		0	0		0	10	0	0	0	0	0	0	12	sRNA
133	726	1743796-1744521	SMc01187	-	+		-	3	1	1	4	1	1744253	0		0	0		0	0		0	0		0	0		0	0		0	10	0	0	0	0	0	0	12	sRNA
134	203	363981-364183	SMc00414	-	-		+	3	1	1	3	1	364040	0		0	0		0	0		0	0		0	0		0	0		0	10	0	0	0	0	0	0	12	sRNA
135	463	2129117-2129579	SMc04310	+	+		-	3	1	1	3	1	2129308	0		0	0		0	0		0	0		0	0		0	0		0	10	0	0	0	0	0	0	12	sRNA
136	192	2524196-2524387	SMc01591	+	+		-	3	1	1	0		0	3	1	2524338	0		0	0		0	0		0	0		0	0		0	0	10	0	0	0	0	0	12	sRNA
137	994	829179-830172	SMc00809	-	+		-	3	1	1	0		0	2	1	830104	0		0	0		0	0		0	0		0	0		0	0	10	0	0	0	0	0	12	sRNA	y
138	728	1718586-1719313	SMc01210	-	+		+	3	1	1	2	0	1718886	0		0	0		0	0		0	0		0	0		0	0		0	0	10	0	0	0	0	0	12	sRNA
139	317	757439-757755	SMc03060	-	+		+	3	1	1	0		0	0		0	0		0	0		0	0		0	0		0	0		0	0	10	0	0	0	0	0	12	sRNA
140	303	2305173-2305475	SMc01458	-	+		-	3	1	1	0		0	0		0	0		0	0		0	0		0	0		0	0		0	0	10	0	0	0	0	0	12	sRNA
141	160	2624190-2624349	SMc01505	-	+		+	3	1	1	0		0	0		0	0		0	0		0	0		0	0		0	0		0	0	0	0	0	0	10	0	12	sRNA
142	188	2785614-2785801	SMc02414	-	+		-	3	1	1	0		0	0		0	0		0	0		0	0		0	0		0	0		0	10	0	0	0	0	0	0	12	sRNA
143	168	2961293-2961460	SMc03967	-	+		-	3	1	1	0		0	0		0	0		0	0		0	0		0	0		0	0		0	10	0	0	0	0	0	0	12	sRNA
144	181	3449279-3449459	SMc03783	+	+		+	0	1	1	0		0	3	1	3449386	0		0	0		0	0		0	0		0	0		0	0	10	0	0	0	0	0	12	sRNA
145	159	1071425-1071583	SMc00108	-	-		-	0	1	1	0		0	0		0	0		0	0		0	0		0	0		0	0		0	0	10	0	0	0	0	0	12	sRNA	y	y
146	240	1178990-1179229	SMc02644	+	+		-	3	2	3	0		0	6	1	1179123	0		0	0		0	0		0	0		0	0		0	0	0	0	0	0	0	0	11	sRNA
147	171	254100-254270	SMc02896	-	-		-	0	1	1	6	1	254133	3	0	254177	0		0	0		0	0		0	0		0	0		0	0	0	0	0	0	0	0	11	sRNA
148	239	683475-683713	SMc02312	+	+			0	4	1	3	1	683558	3	1	683680	0		0	0		0	0		0	0		0	0		0	0	0	0	0	0	0	0	11	sRNA
149	271	742169-742439	SMc03045	+	+			0	1	0	6	1	742233	4	1	742308	0		0	0		0	0		0	0		0	0		0	0	0	0	0	0	0	0	11	sRNA
150	454	923496-923949	SMc00864	-	-			0	1	1	4	1	923722	4	1	923733	0		0	1	1	923744	0		0	0		0	0		0	0	0	0	0	0	0	0	11	sRNA
151	637	954440-955076	SMc00983	-	+	Cobalamin		0	4	5	0		0	2	0	954974	0		0	0		0	0		0	0		0	0		0	0	0	0	0	0	0	0	11	sRNA
152	153	1680852-1681004	SMc01238	+	-		-	0	1	1	0		0	6	1	1680904	0		0	0		0	0		0	3	1	1680936	0		0	0	0	0	0	0	0	0	11	sRNA
153	491	1768843-1769333	SMc00940	-	-			0	1	1	3	1	1768939	3	0	1769128	0		0	0		0	0		0	3	0	1769260	0		0	0	0	0	0	0	0	0	11	sRNA
154	213	2183253-2183465	SMc04440	-	-		-	0	4	4	0		0	3	0	2183371	0		0	0		0	0		0	0		0	0		0	0	0	0	0	0	0	0	11	sRNA
155	206	2422193-2422398	SMc01629	-	-			0	1	1	6	1	2422253	3	1	2422262	0		0	0		0	0		0	0		0	0		0	0	0	0	0	0	0	0	11	sRNA
156	302	2454923-2455077	SMc01656	+	+			0	1	1	3	1	2455014	6	1	2454994	0		0	0		0	0		0	0		0	0		0	0	0	0	0	0	0	0	11	sRNA		y
157	241	2743271-2743511	SMc02036	+	+			0	1	0	7	1	2743339	0		0	0		0	0		0	0		0	3	1	2743439	0		0	0	0	0	0	0	0	0	11	sRNA
158	234	2836596-2836829	SMc04458	+	+			0	1	1	3	1	2836624	3	1	2836694	0		0	0		0	0		0	3	1	2836643	0		0	0	0	0	0	0	0	0	11	sRNA		y
159	187	3085458-3085644	SMc03934	+	+		+	0	1	1	3	1	3085507	6	1	3085547	0		0	0		0	0		0	0		0	0		0	0	0	0	0	0	0	0	11	sRNA
160	259	3371383-3371641	SMc03256	-	-			0	6	2	0		0	3	0	3371626	0		0	0		0	0		0	0		0	0		0	0	0	0	0	0	0	0	11	sRNA
161	265	1464047-1464311	SMc01318	+	+		-	3	4	3	3	1	1464090	0		0	0		0	0		0	0		0	0		0	0		0	0	0	0	0	0	0	0	10	sRNA
162	321	317511-317831	SMc00361	-	+			0	10	0	0		0	0		0	0		0	0		0	0		0	0		0	0		0	0	0	0	0	0	0	0	10	sRNA
163	336	445855-446190	SMc01110	+	+		+	0	3	2	0		0	5	1	445997	0		0	0		0	0		0	0		0	0		0	0	0	0	0	0	0	0	10	sRNA
164	194	566521-566714	SMc02147	+	+			0	1	0	3	1	566652	3	1	566636	0		0	0		0	0		0	3	0	566600	0		0	0	0	0	0	0	0	0	10	sRNA		y
165	181	849108-849288	SMc00827	-	-			0	1	0	0		0	0		0	0		0	0		0	0		0	6	0	849128	3	0	849128	0	0	0	0	0	0	0	10	sRNA
166	324	1523572-1523895	SMc00996	-	-			0	1	0	6	0	1523853	3	0	1523830	0		0	0		0	0		0	0		0	0		0	0	0	0	0	0	0	0	10	sRNA
167	314	1975582-1975895	SMc00187	-	-			0	3	1	3	1	1975764	3	1	1975775	0		0	0		0	0		0	0		0	0		0	0	0	0	0	0	0	0	10	sRNA
168	177	2069248-2069424	SMc04244	-	+			0	6	4	0		0	0		0	0		0	0		0	0		0	0		0	0		0	0	0	0	0	0	0	0	10	sRNA
169	376	2130579-2130954	SMc04311	+	+			0	2	2	3	1	2130828	3	1	2130797	0		0	0		0	0		0	0		0	0		0	0	0	0	0	0	0	0	10	sRNA
170	638	2174534-2175171	SMc04184	-	-			0	1	1	2	1	2174630	6	1	2174979	0		0	0		0	0		0	0		0	0		0	0	0	0	0	0	0	0	10	sRNA
171	674	2226568-2227061	SMc04323	-	-			0	1	1	5	1	2226956	3	0	2227002	0		0	0		0	0		0	0		0	0		0	0	0	0	0	0	0	0	10	sRNA
172	210	2805440-2805649	SMc02431	+	+		+	0	1	0	9	1	2805451	0		0	0		0	0		0	0		0	0		0	0		0	0	0	0	0	0	0	0	10	sRNA
173	309	3005373-3005681	SMc04010	-	-			0	1	1	4	1	3005588	1	1	3005606	0		0	0		0	0		0	3	0	3005554	0		0	0	0	0	0	0	0	0	10	sRNA
174	288	3463932-3464219	SMc03798	+	+			0	1	1	4	1	3464113	4	1	3464179	0		0	0		0	0		0	0		0	0		0	0	0	0	0	0	0	0	10	sRNA
175	311	2877579-2877889	SMc00702	-	-		+	3	0	0	6	0	2877754	0		0	0		0	0		0	0		0	0		0	0		0	10	0	0	0	0	0	0	10	sRNA
176	291	338246-338536	SMc00384	+	-		-	0	0	0	6	0	338411	0		0	0		0	0		0	0		0	0		0	0		0	10	0	0	0	0	0	0	10	sRNA
177	404	420484-420887	SMc01129	+	+		-	3	0	0	0		0	0		0	0		0	0		0	0		0	0		0	0		0	10	0	0	0	0	0	0	10	sRNA
178	390	919190-919579	SMc00868	+	-		+	0	0	0	3	1	919332	0		0	0		0	0		0	0		0	0		0	0		0	10	0	0	0	0	0	0	10	sRNA
179	332	1462757-1463088	SMc01320	+	+		-	3	4	5	0		0	0		0	0		0	0		0	0		0	0		0	0		0	0	0	0	0	0	0	0	9	sRNA
180	393	1735547-1735939	SMc01195	-	-		+	3	5	0	4	1	1735625	0		0	0		0	0		0	0		0	0		0	0		0	0	0	0	0	0	0	0	9	sRNA
181	252	676967-677218	SMc02303	+	+			0	3	0	3	1	677173	3	1	677084	0		0	0		0	0		0	0		0	0		0	0	0	0	0	0	0	0	9	sRNA
182	248	1614087-1614334	SMc02095	+	+			0	3	0	6	1	1614165	0		0	0		0	0		0	0		0	0		0	0		0	0	0	0	0	0	0	0	9	sRNA
183	334	2135162-2135495	SMc04325	+	-			0	1	2	0		0	3	1	2135348	0		0	3	1	2135285	0		0	0		0	0		0	0	0	0	0	0	0	0	9	sRNA
184	364	2172618-2172981	SMc04182	-	-			0	2	1	3	0	2172957	3	0	2172862	0		0	0		0	0		0	0		0	0		0	0	0	0	0	0	0	0	9	sRNA
185	330	2252849-2253178	SMc01409	+	+			0	1	1	5	1	2252915	2	0	2253151	0		0	0		0	0		0	0		0	0		0	0	0	0	0	0	0	0	9	sRNA
186	408	2333986-2334393	SMc01875	-	-		-	0	1	1	7	1	2333998	0		0	0		0	0		0	0		0	0		0	0		0	0	0	0	0	0	0	0	9	sRNA
187	357	3188950-3189306	SMc03142	+	+			0	4	1	1	0	3189200	3	1	3189054	0		0	0		0	0		0	0		0	0		0	0	0	0	0	0	0	0	9	sRNA
188	363	203893-204255	SMc02852	+	+		-	3	1	1	3	1	203924	3	1	204042	0		0	0		0	0		0	0		0	0		0	0	0	0	0	0	0	0	8	sRNA
189	711	3051475-3052185	SMc04046	-	-		+	3	1	1	3	1	3051532	3	1	3051529	0		0	0		0	0		0	0		0	0		0	0	0	0	0	0	0	0	8	sRNA
190	278	843337-843614	SMc00821	+	+		+	1	1	1	4	1	843463	2	0	843607	0		0	0		0	0		0	0		0	0		0	0	0	0	0	0	0	0	8	sRNA
191	203	112534-112736	SMc02620	+	+			0	1	1	3	1	112618	3	1	112631	0		0	0		0	0		0	0		0	0		0	0	0	0	0	0	0	0	8	sRNA
192	377	283392-283768	SMc00328	-	+			0	1	1	4	0	283766	2	1	283513	0		0	0		0	0		0	0		0	0		0	0	0	0	0	0	0	0	8	sRNA
193	175	412809-412983	SMc01139	-	-			0	1	1	0		0	0		0	0		0	3	0	412890	3	0	412889	0		0	0		0	0	0	0	0	0	0	0	8	sRNA
194	236	633412-633647	SMc02266	+	+			0	1	1	3	1	633448	0		0	0		0	0		0	0		0	3	1	633549	0		0	0	0	0	0	0	0	0	8	sRNA
195	180	676290-676469	SMc02302	-	-			0	2	0	6	1	676304	0		0	0		0	0		0	0		0	0		0	0		0	0	0	0	0	0	0	0	8	sRNA
196	161	1034691-1034851	SMc00089	-	-		-	0	1	1	0		0	6	1	1034738	0		0	0		0	0		0	0		0	0		0	0	0	0	0	0	0	0	8	sRNA
197	387	1051415-1051801	SMc00036	+	+			0	1	1	3	1	1051756	3	1	1051644	0		0	0		0	0		0	0		0	0		0	0	0	0	0	0	0	0	8	sRNA
198	236	1055983-1056218	SMc00038	+	+			0	1	1	0		0	0		0	0		0	0		0	0		0	3	1	1056174	3	1	1056174	0	0	0	0	0	0	0	8	sRNA
199	204	1069181-1069384	SMc00044	+	+			0	1	1	6	1	1069199	0		0	0		0	0		0	0		0	0		0	0		0	0	0	0	0	0	0	0	8	sRNA
200	552	1104133-1104684	SMc00123	-	+			0	1	1	4	1	1104379	0		0	0		0	0		0	0		0	2	0	1104629	0		0	0	0	0	0	0	0	0	8	sRNA
201	206	1409086-1409291	SMc01373	-	-			0	1	1	3	1	1409103	3	1	1409166	0		0	0		0	0		0	0		0	0		0	0	0	0	0	0	0	0	8	sRNA
202	758	1444409-1445166	SMc01336	-	+			0	1	1	4	1	1444890	0		0	0		0	0		0	0		0	2	0	1444992	0		0	0	0	0	0	0	0	0	8	sRNA
203	178	1483828-1484005	SMc01300	+	+		+	0	1	1	3	1	1483933	3	1	1483869	0		0	0		0	0		0	0		0	0		0	0	0	0	0	0	0	0	8	sRNA		y
204	230	1490505-1490734	SMc01288	+	+			0	1	1	3	1	1490528	3	1	1490697	0		0	0		0	0		0	0		0	0		0	0	0	0	0	0	0	0	8	sRNA
205	246	1730846-1731091	SMc02814	-	-			0	3	1	0		0	4	1	1731057	0		0	0		0	0		0	0		0	0		0	0	0	0	0	0	0	0	8	sRNA
206	354	1769884-1770237	SMc00942	-	-		-	0	1	1	3	0	1770113	3	0	1769950	0		0	0		0	0		0	0		0	0		0	0	0	0	0	0	0	0	8	sRNA
207	422	1850445-1850866	SMc00280	+	-			0	1	1	0		0	6	1	1850697	0		0	0		0	0		0	0		0	0		0	0	0	0	0	0	0	0	8	sRNA
208	154	1879872-1880025	SMc00530	-	-			0	4	1	3	0	1880003	0		0	0		0	0		0	0		0	0		0	0		0	0	0	0	0	0	0	0	8	sRNA		y
209	387	1882089-1882475	SMc00528	+	-			0	1	1	0		0	3	1	1882381	0		0	0		0	0		0	3	0	1882142	0		0	0	0	0	0	0	0	0	8	sRNA
210	171	2033214-2033384	SMc00138	+	+		+	0	1	1	0		0	6	1	2033352	0		0	0		0	0		0	0		0	0		0	0	0	0	0	0	0	0	8	sRNA
211	475	2088983-2089457	SMc04259	-	+			0	3	1	2	1	2088988	2	0	2089334	0		0	0		0	0		0	0		0	0		0	0	0	0	0	0	0	0	8	sRNA
212	236	2096177-2096412	SMc04266	+	-			0	1	1	0		0	6	1	2096377	0		0	0		0	0		0	0		0	0		0	0	0	0	0	0	0	0	8	sRNA
213	338	2177732-2178069	SMc04189	-	+			0	1	1	6	1	2177749	0		0	0		0	0		0	0		0	0		0	0		0	0	0	0	0	0	0	0	8	sRNA
214	187	2323402-2323588	SMc01885	+	-			0	1	1	6	1	2323518	0		0	0		0	0		0	0		0	0		0	0		0	0	0	0	0	0	0	0	8	sRNA
215	160	2400012-2400171	SMc01610	+	+			0	1	1	3	1	2400043	3	1	2400092	0		0	0		0	0		0	0		0	0		0	0	0	0	0	0	0	0	8	sRNA
216	156	2592100-2592255	SMc02737	+	+		+	0	1	1	3	1	2592113	3	1	2592163	0		0	0		0	0		0	0		0	0		0	0	0	0	0	0	0	0	8	sRNA
217	404	2875035-2875438	SMc00705	-	+			0	2	0	4	1	2875329	2	0	2875345	0		0	0		0	0		0	0		0	0		0	0	0	0	0	0	0	0	8	sRNA
218	276	2881963-2882238	SMc00698	+	-		-	0	1	4	3	1	2882082	0		0	0		0	0		0	0		0	0		0	0		0	0	0	0	0	0	0	0	8	sRNA
219	153	2996380-2996532	SMc03998	+	-			0	1	1	0		0	6	1	2996401	0		0	0		0	0		0	0		0	0		0	0	0	0	0	0	0	0	8	sRNA
220	578	3031429-3032006	SMc04028	-	+			0	3	1	4	0	3031542				0		0	0		0	0		0	0		0	0		0	0	0	0	0	0	0	0	8	sRNA
221	152	3076596-3076747	SMc03926	+	+			0	1	1	0		0	6	1	3076711	0		0	0		0	0		0	0		0	0		0	0	0	0	0	0	0	0	8	sRNA
222	182	3319461-3319642	SMc02479	-	-		-	0	1	1	3	1	3319478	3	0	3319599	0		0	0		0	0		0	0		0	0		0	0	0	0	0	0	0	0	8	sRNA
223	246	3397461-3397706	SMc03282	-	+			0	5	3	0		0	0		0	0		0	0		0	0		0	0		0	0		0	0	0	0	0	0	0	0	8	sRNA		y
224	732	3405315-3406046	SMc03287	-	+			0	1	1	2	1	3405408	4	1	3405587	0		0	0		0	0		0	0		0	0		0	0	0	0	0	0	0	0	8	sRNA
225	255	3498894-3499148	SMc03831	-	-		-	0	1	1	3	0	3499080	3	1	3499030	0		0	0		0	0		0	0		0	0		0	0	0	0	0	0	0	0	8	sRNA
226	384	3541115-3541498	SMc03875	-	-			0	1	1	3	0	3541181	3	0	3541389	0		0	0		0	0		0	0		0	0		0	0	0	0	0	0	0	0	8	sRNA
227	486	1411475-1411960	SMc01370	+	-		-	2	6	1	0		0	0		0	0		0	0		0	0		0	0		0	0		0	0	0	0	0	0	0	0	7	sRNA (smrC10)	not done	y
228	274	129663-129936	SMc04143	+	+			0	1	0	3	1	129795	3	1	129806	0		0	0		0	0		0	0		0	0		0	0	0	0	0	0	0	0	7	sRNA
229	476	224288-224763	SMc02868	-	-			0	1	0	3	1	224366	0		0	0		0	0		0	0		0	3	0	224307	0		0	0	0	0	0	0	0	0	7	sRNA		y
230	626	493441-493803	SMc01712	+	+			0	1	0	0		0	3	1	493649	0		0	3	1	493667	0		0	0		0	0		0	0	0	0	0	0	0	0	7	sRNA
231	612	685195-685806	SMc02313	-	+			0	1	0	0		0	4	1	685227	0		0	0		0	0		0	2	0	685728	0		0	0	0	0	0	0	0	0	7	sRNA
232	276	849796-850071	SMc00828	-	-			0	1	0	3	0	850060	3	0	849936	0		0	0		0	0		0	0		0	0		0	0	0	0	0	0	0	0	7	sRNA
233	290	914849-915065	SMc00873	+	+			0	1	0	3	1	914893	0		0	0		0	0		0	0		0	3	1	914854	0		0	0	0	0	0	0	0	0	7	sRNA
234	194	997368-997561	SMc00013	+	+		+	0	2	2	3	1	997462	0		0	0		0	0		0	0		0	0		0	0		0	0	0	0	0	0	0	0	7	sRNA
235	286	1146641-1146926	SMc02393	-	-			0	1	0	1	1	1146840	4	1	1146892	0		0	1	1	1146896	0		0	0		0	0		0	0	0	0	0	0	0	0	7	sRNA
236	680	1147929-1148608	SMc02461	-	+			0	6	1	0		0	0		0	0		0	0		0	0		0	0		0	0		0	0	0	0	0	0	0	0	7	sRNA
237	414	1208795-1209208	SMc02552	-	+			0	3	2	0		0	2	0	1209048	0		0	0		0	0		0	0		0	0		0	0	0	0	0	0	0	0	7	sRNA
238	240	1588327-1588450	SMc02122	+	-			0	1	0	0		0	6	1	1588399	0		0	0		0	0		0	0		0	0		0	0	0	0	0	0	0	0	7	sRNA
239	337	1593109-1593445	SMc02118	-	+			0	1	0	0		0	4	0	1593414	2	0	1593414	0		0	0		0	0		0	0		0	0	0	0	0	0	0	0	7	sRNA
240	179	1598219-1598397	SMc02113	+	+			0	1	0	3	1	1598325	0		0	0		0	3	1	1598358	0		0	0		0	0		0	0	0	0	0	0	0	0	7	sRNA
241	306	1856194-1856499	SMc04866	+	+			0	3	1	0		0	3	1	1856377	0		0	0		0	0		0	0		0	0		0	0	0	0	0	0	0	0	7	sRNA
242	432	2503924-2504355	SMc01563	-	-			0	1	1	1	1	2504105	1	1	2504162	0		0	0		0	0		0	3	0	2504116	0		0	0	0	0	0	0	0	0	7	sRNA
243	178	2734531-2734708	SMc02029	-	-			0	1	0	3	0	2734584	3	0	2734702	0		0	0		0	0		0	0		0	0		0	0	0	0	0	0	0	0	7	sRNA
244	364	2924433-2924796	SMc00652	-	+			0	4	1	0		0	2	1	2924568	0		0	0		0	0		0	0		0	0		0	0	0	0	0	0	0	0	7	sRNA
245	191	2946630-2946820	SMc02941	-	-		-	0	3	1	0		0	3	0	2946812	0		0	0		0	0		0	0		0	0		0	0	0	0	0	0	0	0	7	sRNA
246	236	3471005-3471240	SMc03805	+	+			0	1	0	3	1	3471144	3	1	3471201	0		0	0		0	0		0	0		0	0		0	0	0	0	0	0	0	0	7	sRNA
247	460	206784-207243	SMc02855	-	+		-	3	2	2	2	0	207166	0		0	0		0	0		0	0		0	0		0	0		0	0	0	0	0	0	0	0	6	sRNA
248	216	209548-209763	SMc02856	+	+			0	1	1	0		0	1	0	209752	0		0	0		0	0		0	3	1	209725	0		0	0	0	0	0	0	0	0	6	sRNA
249	163	288984-289146	SMc00334	+	+			0	3	0	0		0	0		0	0		0	0		0	0		0	3	1	289050	0		0	0	0	0	0	0	0	0	6	sRNA
250	662	501774-502435	SMc01709	+	+			0	1	2	3	1	501825	0		0	0		0	0		0	0		0	0		0	0		0	0	0	0	0	0	0	0	6	sRNA
251	279	546902-547180	SMc02184	+	+			0	1	1	0		0	4	1	546994	0		0	0		0	0		0	0		0	0		0	0	0	0	0	0	0	0	6	sRNA
252	337	597358-597694	SMc02231	+	+			0	1	1	3	1	597582	1	0	597616	0		0	0		0	0		0	0		0	0		0	0	0	0	0	0	0	0	6	sRNA
253	457	648087-648543	SMc02273	-	+			0	1	1	2	1	648208	2	1	648117	0		0	0		0	0		0	0		0	0		0	0	0	0	0	0	0	0	6	sRNA
254	472	959155-959626	SMc00979	+	-			0	0	0	6	0	959427	0		0	0		0	0		0	0		0	0		0	0		0	0	0	0	0	0	0	0	6	sRNA
255	401	991637-992037	SMc00071	-	+			0	1	1	4	1	991660	0		0	0		0	0		0	0		0	0		0	0		0	0	0	0	0	0	0	0	6	sRNA
256	221	1167493-1167713	SMc02656	+	+			0	2	1	0		0	3	1	1167652	0		0	0		0	0		0	0		0	0		0	0	0	0	0	0	0	0	6	sRNA
257	336	1242377-1242712	SMc00572	+	+			0	1	1	0		0	4	1	1242675	0		0	0		0	0		0	0		0	0		0	0	0	0	0	0	0	0	6	sRNA
258	276	1361804-1362079	SMc04448	+	+			0	1	1	1	0	1362027	3	1	1361966	0		0	0		0	0		0	0		0	0		0	0	0	0	0	0	0	0	6	sRNA
259	235	1488354-1488588	SMc01290	+	+		-	3	3	3	0		0	0		0	0		0	0		0	0		0	0		0	0		0	0	0	0	0	0	0	0	6	sRNA
260	584	1506831-1507414	SMc01268	-	+		+	3	1	1	0		0	2	1	1507295	0		0	0		0	0		0	2	1	1507155	0		0	0	0	0	0	0	0	0	6	sRNA
261	185	1607572-1607756	SMc02102	+	+			0	4	2	0		0	0		0	0		0	0		0	0		0	0		0	0		0	0	0	0	0	0	0	0	6	sRNA
262	498	1748954-1749451	SMc01184	+	+			0	4	2	0		0	0		0	0		0	0		0	0		0	0		0	0		0	0	0	0	0	0	0	0	6	sRNA
263	532	2206117-2206648	SMc04280	-	-		+	3	1	1	3	1	2206296	1	1	2206329	0		0	0		0	0		0	0		0	0		0	0	0	0	0	0	0	0	6	sRNA
264	166	2352570-2352735	SMc01861	-	-			0	0	0	6	1	2352583	0		0	0		0	0		0	0		0	0		0	0		0	0	0	0	0	0	0	0	6	sRNA
265	413	2569065-2569477	SMc02720	-	+			0	1	1	2	1	2569138	2	1	2569345	0		0	0		0	0		0	0		0	0		0	0	0	0	0	0	0	0	6	sRNA
266	362	2660563-2660749	SMc01836	+	-			0	2	1	0		0	3	0	2660736	0		0	0		0	0		0	0		0	0		0	0	0	0	0	0	0	0	6	sRNA		y
267	408	2919891-2920298	SMc00658	-	+			0	1	0	5	1	2920119	0		0	0		0	0		0	0		0	0		0	0		0	0	0	0	0	0	0	0	6	sRNA
268	349	2951278-2951626	SMc03958	-	+			0	3	1	0		0	2	1	2951593	0		0	0		0	0		0	0		0	0		0	0	0	0	0	0	0	0	6	sRNA
269	204	3208624-3208827	SMc03123	+	-			0	1	2	3	1	3208655	0		0	0		0	0		0	0		0	0		0	0		0	0	0	0	0	0	0	0	6	sRNA
270	244	3295683-3295926	SMc02498	-	-			0	3	0	0		0	3	0	3295775	0		0	0		0	0		0	0		0	0		0	0	0	0	0	0	0	0	6	sRNA	y	y
271	270	3513593-3513862	SMc03846	-	+		+	3	3	3	0		0	0		0	0		0	0		0	0		0	0		0	0		0	0	0	0	0	0	0	0	6	sRNA
